# Supplementary material for: Localized JNK signaling regulates organ size during development
Source: eLife. 2016 Mar 14;5:e11491. doi: 10.7554/eLife.11491 (PMC4848088; doi:10.7554/eLife.11491)
Supplement: Supplementary file 1. — DOI: http://dx.doi.org/10.7554/eLife.11491.018 [file elife-11491-supp1.xlsx]

## Sheet: posterior_stripe_RMAexpressionV
Gene Symbol	Gene Name	ptc domain log2 normalized expression 1	ptc domain log2 normalized expression 2	ptc domain log2 normalized expression 3	hh domain log2 normalized expression 1	hh domain log2 normalized expression 2	hh domain log2 normalized expression 3	Probe Set	Flybase CG	entrezID
Gpdh	Glycerol 3 phosphate dehydrogenase	7.48662	7.35559	7.53578	7.61294	7.93941	7.63056	1616608_a_at	CG9042	33824
CG32075	CG32075 gene product from transcript CG32075-RA	8.72844	8.88443	8.77982	8.86434	9.02236	8.88894	1622895_at	CG32075	326192
pinta	prolonged depolarization afterpotential (PDA) is not apparent	7.26093	7.59374	7.56411	4.36332	5.01711	4.49181	1622896_at	CG13848	42635
Tango10	Transport and Golgi organization 10	8.81456	8.72578	8.81613	8.91575	8.96006	8.77505	1622903_s_at	CG1841	32125
Sod3	Superoxide dismutase 3	8.34048	8.61752	8.60876	9.15709	8.82842	9.11671	1622906_at	CG9027	36232
Pi3K21B	CG2699 gene product from transcript CG2699-RE	11.2961	11.2567	11.1123	11.1929	11.322	11.1479	1622909_at	CG2699	33203
Ucp4A	CG6492 gene product from transcript CG6492-RB	6.54614	6.76137	6.59101	6.87626	6.88723	6.79664	1622912_at	CG6492	32764
CG32022	CG32022 gene product from transcript CG32022-RB	10.1154	10.2716	10.274	10.1857	10.048	10.3145	1622921_at	CG32022	317826
wrapper	CG10382 gene product from transcript CG10382-RA	7.0222	6.64377	7.14929	4.55478	5.11548	4.57226	1622923_at	CG10382	37555
nej	nejire	10.6871	9.93038	10.0147	10.2338	10.2717	9.51926	1622925_at	CG15319	43856
Arp5	Actin-related protein 5	8.43006	8.5398	8.71328	8.50093	8.54199	8.69683	1622928_at	CG7940	42173
Cpsf100	Cleavage and polyadenylation specificity factor 100	8.81958	8.99647	9.20668	9.00934	9.17069	9.13301	1622930_a_at	CG1957	43426
l(3)psg2	lethal (3) persistent salivary gland 2	8.75985	8.3922	8.14442	8.73004	8.99469	8.25876	1622931_at	CG5146	38630
sn	singed	12.0539	11.8921	11.5669	11.5729	11.7407	11.4162	1622932_s_at	CG32858	31717
CG13698	CG13698 gene product from transcript CG13698-RB	10.1551	10.2224	10.2257	10.3802	10.1927	10.0644	1622937_at	CG13698	40000
emb	embargoed	12.3836	12.2133	12.1665	12.2433	12.4902	12.0322	1622939_at	CG13387	34167
CG17765	CG17765 gene product from transcript CG17765-RA	12.0588	12.2086	12.0597	12.4063	12.1754	12.4	1622941_at	CG17765	36111
CG2371	CG2371 gene product from transcript CG2371-RC	7.28841	7.62426	7.68231	7.48208	7.83727	7.69883	1622943_s_at	CG2371	32116
CG8735	CG8735 gene product from transcript CG8735-RB	9.01693	9.04156	9.37606	9.12278	9.09302	9.0425	1622944_at	CG8735	35842
Aats-lys	Lysyl-tRNA synthetase	10.9361	10.9918	11.2247	11.1125	11.0935	11.2043	1622945_a_at	CG12141	31904
porin	CG6647 gene product from transcript CG6647-RB	13.0682	13.1396	13.1199	13.1597	13.1801	13.1542	1622947_s_at	CG6647	34500
CG17721	CG17721 gene product from transcript CG17721-RA	8.45917	8.6342	8.67431	8.80195	8.55662	8.87073	1622948_at	CG17721	41354
peb	pebbled	6.0816	6.87472	6.97091	4.93766	5.19536	4.82083	1622949_at	CG12212	31391
MFS16	Major Facilitator Superfamily Transporter 16	9.94426	9.99271	10.0203	9.87762	9.90209	9.80209	1622950_a_at	CG10069	37427
CG17221	CG17221 gene product from transcript CG17221-RB	6.66162	7.01289	7.27297	7.20311	7.10816	7.21795	1622962_a_at	CG17221	33521
p115	CG1422 gene product from transcript CG1422-RB	9.42444	9.57896	9.63931	9.579	9.6179	9.57434	1622968_at	CG1422	31698
form3	formin 3	8.43612	8.00254	7.93968	8.46843	8.5572	8.267	1622970_at	CG33556	3346238
CG15087	CG15087 gene product from transcript CG15087-RA	8.3227	8.48572	8.57671	8.38055	8.54014	8.57239	1622971_at	CG15087	37156
CG8031	CG8031 gene product from transcript CG8031-RA	9.62434	9.9184	9.94076	9.88245	9.84502	10.0254	1622973_at	CG8031	41601
mod(mdg4)	modifier of mdg4	7.68909	7.48768	7.64735	7.87111	8.45394	7.80381	1622976_at	CG32491	49228
BI-1	Bax Inhibitor-1	11.5322	11.7807	11.526	11.7691	11.6493	11.839	1622979_a_at	CG7188	38936
Prp19	CG5519 gene product from transcript CG5519-RA	10.7733	10.9873	10.9688	11.0311	10.9677	11.0691	1622980_at	CG5519	37123
usp	ultraspiracle	9.35999	9.17541	9.25779	9.33327	9.47679	9.05863	1622981_at	CG4380	31165
p38b	p38b MAP kinase	9.87873	10.0215	10.0085	10.2945	10.19	10.3317	1622982_at	CG7393	34780
Nup154	Nucleoporin 154kD	10.4461	10.4041	10.4615	10.5525	10.4737	10.5977	1622983_a_at	CG4579	34527
Sod2	Superoxide dismutase 2 (Mn)	11.2584	11.5758	11.7071	11.764	11.4943	11.8367	1622984_at	CG8905	36878
CG5611	CG5611 gene product from transcript CG5611-RC	6.35491	6.92139	6.81815	7.15124	6.94292	6.9096	1622989_at	CG5611	43318
mRpS17	mitochondrial ribosomal protein S17	9.20331	9.35739	9.47664	9.51692	9.40506	9.57836	1622995_at	CG4326	37872
RN-tre	Related to the N terminus of tre oncogene	7.4671	7.37296	7.34363	7.70283	7.77004	7.52617	1622996_at	CG8085	36554
pfk	piefke	8.76184	8.96653	9.01697	8.77999	8.89857	9.01744	1622998_a_at	CG15812	38379
Sep1	Septin 1	11.4895	11.587	11.5461	11.4816	11.562	11.5325	1622999_at	CG1403	33114
cyp33	cyclophilin-33	9.5837	9.7883	9.84495	9.96088	9.85364	9.99892	1623009_at	CG4886	36984
mRpL55	mitochondrial ribosomal protein L55	9.7838	9.88597	10.0153	10.1651	10.0584	10.3518	1623012_at	CG14283	42290
CG3907	CG3907 gene product from transcript CG3907-RB	8.47596	8.60632	8.44698	8.26587	8.65498	8.26041	1623013_s_at	CG3907	37832
Nup43	Nucleoporin 43kD	10.0685	10.2923	10.3924	10.5795	10.341	10.4603	1623015_at	CG7671	42209
CG1299	CG1299 gene product from transcript CG1299-RA	8.83262	8.84903	8.99464	8.6274	9.01743	8.5671	1623016_at	CG1299	38496
CG31937	CG31937 gene product from transcript CG31937-RA	8.56584	8.78631	8.74497	8.89452	8.50502	8.86985	1623020_at	CG31937	326177
Prosbeta3	Proteasome beta3 subunit	12.6003	12.8646	12.8809	12.9801	12.7772	13.166	1623021_at	CG11981	41079
Slip1	CG1783 gene product from transcript CG1783-RA	10.6587	10.4045	9.91478	10.1813	10.5336	10.0876	1623023_at	CG1783	43809
RecQ4	CG7487 gene product from transcript CG7487-RA	7.38625	7.37314	7.33464	7.64196	7.9564	7.57234	1623031_a_at	CG7487	53438
CG10249	CG10249 gene product from transcript CG10249-RG	11.1839	10.9317	10.7283	11.3556	11.5054	11.2819	1623036_a_at	CG10249	36668
kcc	kazachoc	7.82855	7.70003	7.54042	6.48409	6.43871	6.55794	1623037_a_at	CG5594	37800
CG3409	CG3409 gene product from transcript CG3409-RB	9.17522	8.35714	8.40023	8.47875	8.44372	7.97636	1623039_at	CG3409	35578
CG4449	CG4449 gene product from transcript CG4449-RB	8.89577	9.09597	9.0735	9.01494	9.2239	9.17785	1623040_at	CG4449	42748
FANCI	Fanconi anemia complementation group I homologue	7.52485	7.47677	7.24921	7.44237	7.47585	7.15233	1623041_at	CG13745	35895
CG7852	CG7852 gene product from transcript CG7852-RC	8.38403	8.21497	8.39988	7.92302	8.3007	7.87428	1623043_s_at	CG7852	38178
Ip259	Intronic Protein 259	13.32	13.4268	13.4224	13.148	13.2149	13.2652	1623045_at	CG5277	34419
CG5174	CG5174 gene product from transcript CG5174-RM	10.4566	10.7554	10.1458	10.8413	10.6346	10.7072	1623053_a_at	CG5174	37117
CG32676	CG32676 gene product from transcript CG32676-RB	10.5349	10.2664	10.4317	10.1468	10.4794	10.1999	1623058_at	CG32676	32005
Cpr12A	Cuticular protein 12A	9.01579	9.66581	9.45703	10.9825	10.8411	11.0454	1623060_at	CG15757	32309
CG10561	CG10561 gene product from transcript CG10561-RA	7.22662	7.33255	7.49844	7.33455	7.19416	7.22432	1623061_at	CG10561	35189
CG13692	CG13692 gene product from transcript CG13692-RA	6.19248	6.42875	6.4733	6.98734	6.93862	6.78849	1623065_at	CG13692	33216
CG17544	CG17544 gene product from transcript CG17544-RA	9.57149	9.75652	9.46307	9.90728	9.93811	10.0367	1623069_s_at	CG17544	35213
ctp	cut up	13.3053	13.2689	13.0227	13.3386	13.3449	13.1118	1623073_s_at	CG6998	31405
CG32803	CG32803 gene product from transcript CG32803-RB	9.75889	10.0253	10.0193	9.96554	9.72119	10.0116	1623076_at	CG32803	326240
Ude	Uracil-DNA degrading factor	7.48515	7.25963	7.59653	7.38295	7.27861	7.66707	1623080_at	CG18410	42953
CG3776	CG3776 gene product from transcript CG3776-RB	10.503	10.7172	10.8905	10.4196	10.1912	10.501	1623081_at	CG3776	37996
CG1698	CG1698 gene product from transcript CG1698-RA	6.07424	6.43621	6.05718	6.82451	7.08903	7.064	1623083_at	CG1698	36006
sgg	shaggy	8.37342	7.29601	7.37318	7.95323	7.98888	7.31013	1623084_at	CG2621	31248
Gnf1	Germ line transcription factor 1	9.87896	9.83986	9.88457	9.86163	9.91305	9.84975	1623086_at	CG1119	40607
RhoGEF64C	Rho guanine nucleotide exchange factor at 64C	8.39811	8.22156	8.18561	7.56803	7.96942	7.41499	1623087_at	CG32239	38578
ntc	nutcracker	6.66282	6.75727	6.37976	6.68632	6.97591	6.61745	1623088_at	CG10855	38443
Sgf29	SAGA-associated factor 29 ortholog	7.77926	8.07014	8.17745	8.24774	8.5164	8.30955	1623090_at	CG30390	37429
Tsp42Ei	Tetraspanin 42Ei	6.80123	6.75881	6.80387	6.67144	6.53391	6.72905	1623094_at	CG12843	35618
Aac11	CG6582 gene product from transcript CG6582-RA	11.5182	11.6153	11.7599	11.614	11.6366	11.4799	1623100_at	CG6582	35053
Cbp80	cap binding protein 80	8.66282	8.54012	8.90049	8.31129	9.09822	8.43429	1623101_at	CG7035	44409
Gip	GIP-like	9.76509	9.83154	9.92419	8.09673	8.13289	8.26983	1623102_at	CG2227	31960
CtBP	C-terminal Binding Protein	11.8186	11.7587	11.5519	12.1166	11.9692	11.6802	1623106_s_at	CG7583	41602
geminin	CG3183 gene product from transcript CG3183-RA	11.5624	11.7969	11.6459	11.8487	11.8365	11.9076	1623108_at	CG3183	35563
CG4593	CG4593 gene product from transcript CG4593-RA	9.40835	9.64371	9.87567	9.84165	9.9291	9.80381	1623109_at	CG4593	31649
Cad86C	Cadherin 86C	9.75811	9.55552	9.6121	9.59805	9.07472	8.84054	1623112_at	CG42601	41302
CG17294	CG17294 gene product from transcript CG17294-RA	8.81423	9.10035	8.91053	8.90584	8.75511	8.99926	1623122_at	CG17294	34155
CG7376	CG7376 gene product from transcript CG7376-RB	6.98916	7.22067	7.01928	7.15887	7.84643	6.99157	1623124_at	CG7376	38715
CG30457	CG30457 gene product from transcript CG30457-RA	8.1772	8.09453	8.22972	8.19289	7.81604	8.19315	1623130_at	CG30457	36940
pds5	CG17509 gene product from transcript CG17509-RB	11.4155	11.0287	11.2245	10.9021	11.1328	10.7805	1623138_at	CG17509	36286
dor	deep orange	8.22984	8.43709	8.58991	8.54887	8.49199	8.53484	1623139_at	CG3093	31118
ci	cubitus interruptus	12.2058	11.8533	11.1769	7.52196	7.87683	8.23707	1623144_at	CG2125	43767
CG31855	CG31855 gene product from transcript CG31855-RB	9.96538	10.1866	10.0908	10.1839	10.3217	10.1113	1623147_at	CG31855	318983
RpLP2	Ribosomal protein LP2	14.4688	14.4897	14.5434	14.5275	14.4002	14.5321	1623150_at	CG4918	36855
rho-4	rhomboid-4	9.95352	9.80977	9.93529	9.50527	9.62578	9.55647	1623158_s_at	CG1697	32109
Mmp1	Matrix metalloproteinase 1	10.2824	9.98704	9.65606	10.3761	10.6275	10.1512	1623160_at	CG4859	37949
Eip75B	Ecdysone-induced protein 75B	9.34087	9.19642	9.30604	9.56723	8.95986	9.09443	1623164_a_at	CG8127	39999
CG6071	CG6071 gene product from transcript CG6071-RA	5.24681	5.10641	5.16503	6.91042	6.84997	6.52472	1623166_at	CG6071	39308
lilli	lilliputian	7.50025	6.94204	6.7465	7.15954	6.89906	6.32191	1623171_s_at	CG8817	33496
CG16812	CG16812 gene product from transcript CG16812-RA	9.67365	9.84923	9.73169	9.75006	9.70652	9.69494	1623176_at	CG16812	34722
Spindly	CG15415 gene product from transcript CG15415-RB	8.64742	8.37283	8.22852	8.33589	8.61034	8.13048	1623179_at	CG15415	33578
mRpL51	mitochondrial ribosomal protein L51	9.95705	10.1949	10.3446	10.4319	10.0872	10.5111	1623182_at	CG13098	34186
jar	jaguar	10.8907	10.9277	10.8623	10.7693	10.889	10.8722	1623185_s_at	CG5695	42889
slik	Sterile20-like kinase	11.1332	10.8621	10.7304	10.8406	11.0555	10.8253	1623189_at	CG4527	37893
Rab9	CG9994 gene product from transcript CG9994-RA	6.50208	6.67633	6.92236	6.10862	6.30828	6.31212	1623191_at	CG9994	35221
CG33123	CG33123 gene product from transcript CG33123-RB	10.5332	10.5323	10.6067	10.5026	10.4437	10.3673	1623193_at	CG33123	326262
CG7637	CG7637 gene product from transcript CG7637-RA	11.6038	11.6247	11.7391	12.0133	12.0604	12.3595	1623194_at	CG7637	36135
fng	fringe	11.5071	11.7148	11.6205	11.7225	12.0157	11.8607	1623200_at	CG10580	40314
CG7456	CG7456 gene product from transcript CG7456-RA	9.41603	9.42096	9.39873	9.22698	9.56788	9.35591	1623203_at	CG7456	34442
eya	eyes absent	4.6245	4.45762	4.8034	7.89011	8.42475	7.83491	1623206_a_at	CG9554	33916
CG3548	CG3548 gene product from transcript CG3548-RA	10.4775	10.4776	10.4353	10.705	10.7824	10.5372	1623207_at	CG3548	37932
CG8833	CG8833 gene product from transcript CG8833-RA	7.08495	7.10366	7.25882	7.17505	7.31921	7.07515	1623209_at	CG8833	39535
tamo	CG4057 gene product from transcript CG4057-RA	9.08597	8.97515	9.00505	9.07479	8.97727	9.03288	1623212_s_at	CG4057	37864
CG9669	CG9669 gene product from transcript CG9669-RB	11.8033	11.8196	11.982	12.0204	11.9101	12.2948	1623214_at	CG9669	39882
Alh	Alhambra	9.99427	9.86684	9.97505	9.77404	10.1382	9.83873	1623218_s_at	CG1070	40850
CG7611	CG7611 gene product from transcript CG7611-RI	10.8069	10.8145	10.7976	10.6287	10.5805	10.6748	1623225_s_at	CG7611	40386
Hil	Hillarin	8.97157	8.73862	8.7455	9.1918	9.47802	9.12118	1623227_s_at	CG30147	37328
dyn-p25	dynactin-subunit-p25	8.86177	8.96728	8.86397	8.90513	8.85657	8.9392	1623231_at	CG10846	34873
Sec10	Sec10 ortholog (S. cerevisiae)	8.5241	8.79638	8.65294	8.84485	8.93525	8.85527	1623235_at	CG6159	42863
Bub1	Bub1 homologue	10.0483	9.95452	10.0787	9.90818	9.62656	9.68072	1623237_at	CG14030	33758
CG5618	CG5618 gene product from transcript CG5618-RD	7.5601	7.80799	8.0863	9.13728	8.68874	8.50938	1623238_at	CG5618	40241
prod	proliferation disrupter	9.84307	9.76728	9.69355	9.85234	10.0467	9.94027	1623239_at	CG18608	37187
Ect4	Ectoderm-expressed 4	8.00803	7.76996	8.23683	7.89833	7.87427	7.66254	1623244_at	CG43119	38895
CG10420	CG10420 gene product from transcript CG10420-RA	7.2561	7.43558	7.42709	7.21822	7.66625	7.35454	1623247_at	CG10420	43034
SmE	Small ribonucleoprotein particle protein SmE	12.3649	12.4791	12.5506	12.6013	12.4743	12.7203	1623250_at	CG18591	34080
CG14450	CG14450 gene product from transcript CG14450-RA	7.15219	7.30131	7.25475	7.04275	7.31871	6.96296	1623251_at	CG14450	40490
kdn	knockdown	10.2111	9.66113	9.96677	10.2105	10.3127	10.1276	1623252_a_at	CG3861	31579
GstE1	Glutathione S transferase E1	10.1858	10.4176	10.3678	9.21252	9.04255	9.26388	1623256_at	CG5164	37106
IntS3	Integrator 3	10.3351	10.2544	10.037	9.79084	9.78475	9.59554	1623257_a_at	CG17665	3355010
RabX4	CG31118 gene product from transcript CG31118-RA	7.48765	7.42821	7.56279	7.63878	7.74065	7.33532	1623261_at	CG31118	42960
Golgin245	Golgin-245 ortholog (H. sapiens)	8.44973	8.63791	8.49495	8.86384	8.95696	8.65443	1623264_at	CG3493	37702
janA	janus A	12.025	12.1318	12.2259	12.1725	11.9898	12.2331	1623271_a_at	CG7933	43569
cwo	clockwork orange	11.1441	11.0009	10.9838	10.5193	10.581	10.3217	1623277_at	CG17100	44669
CG1637	CG1637 gene product from transcript CG1637-RC	9.27541	9.60328	9.48838	9.23748	9.25331	9.29365	1623285_at	CG1637	32019
CG13921	CG13921 gene product from transcript CG13921-RF	10.6209	10.6447	10.5324	10.6648	10.6725	10.6403	1623287_at	CG13921	38222
Prosbeta6	Proteasome beta6 subunit	12.0941	12.2881	12.3118	12.2898	12.1376	12.479	1623288_at	CG4097	39855
CG31673	CG31673 gene product from transcript CG31673-RB	8.96779	9.06169	9.25188	6.43461	6.46492	6.3504	1623291_at	CG31673	35348
CG4042	CG4042 gene product from transcript CG4042-RB	7.98153	8.27623	8.3867	8.19542	8.14002	8.31914	1623293_at	CG4042	40291
CG8067	CG8067 gene product from transcript CG8067-RB	6.80573	7.09236	7.05617	7.31418	7.29361	7.4146	1623302_at	CG8067	36552
CG9107	CG9107 gene product from transcript CG9107-RA	7.06387	6.97721	7.00438	7.33769	7.43197	7.37304	1623304_at	CG9107	33843
l(1)G0004	lethal (1) G0004	9.44599	9.69029	9.718	9.77979	9.87552	9.76265	1623306_at	CG11738	33033
CG11836	CG11836 gene product from transcript CG11836-RB	6.7214	6.86634	6.82469	6.93793	6.79463	7.00543	1623312_s_at	CG11836	43007
CG3711	CG3711 gene product from transcript CG3711-RE	9.61725	9.41233	9.42054	9.2865	9.36435	9.30171	1623320_at	CG3711	31037
CG9067	CG9067 gene product from transcript CG9067-RA	8.50769	8.64108	8.88418	9.01082	8.94097	9.30658	1623322_at	CG9067	36197
lin	lines	9.52783	9.37074	9.28165	9.37577	9.41576	9.31668	1623324_at	CG11770	45325
CG6847	CG6847 gene product from transcript CG6847-RB	6.51886	6.51596	6.7111	6.76195	7.15402	6.85449	1623325_at	CG6847	32778
mge	maggie	11.6891	11.9316	11.8935	11.923	11.888	12.0056	1623326_a_at	CG14981	38459
l(1)G0007	lethal (1) G0007	8.88749	9.06028	9.23186	9.22102	9.24791	9.14984	1623333_a_at	CG32604	32373
CG5044	CG5044 gene product from transcript CG5044-RB	9.40144	9.4893	9.52333	9.50538	9.54872	9.64237	1623335_a_at	CG5044	41869
CG42445	CG42445 gene product from transcript CG42445-RA	8.25463	8.58801	8.59013	8.74605	8.63801	8.66645	1623339_at	CG42445	8674111
Lrr47	Leucine-rich repeat 47	7.16295	7.65497	7.51494	7.30552	7.50838	7.40205	1623350_at	CG6098	34449
abs	abstrakt	7.83661	7.93073	8.11934	7.79863	7.96276	7.8243	1623353_at	CG14637	40530
CG11999	CG11999 gene product from transcript CG11999-RA	9.7952	10.0779	9.92838	10.204	10.2137	10.2348	1623356_at	CG11999	40637
BHD	Birt-Hogg-Dube homolog	6.31427	6.5217	6.78994	7.33217	7.25994	7.07236	1623357_at	CG8616	38793
stwl	stonewall	7.13946	6.6854	6.89804	7.21259	7.45481	7.04694	1623359_at	CG3836	39581
Bgb	Big brother	10.197	10.4133	10.4036	10.4153	10.4083	10.3638	1623365_at	CG7959	38198
mRpL19	mitochondrial ribosomal protein L19	9.47166	9.75795	9.84822	9.83493	9.65785	9.88297	1623366_at	CG8039	41028
wek	weckle	8.05605	8.28317	8.20966	8.1368	8.08718	8.12441	1623370_at	CG4148	48785
CG5873	CG5873 gene product from transcript CG5873-RA	9.03424	9.11753	9.2028	9.24894	9.26561	9.25449	1623372_at	CG5873	42100
CG14806	CG14806 gene product from transcript CG14806-RA	9.71212	9.8465	10.0234	9.87768	9.76667	10.0319	1623373_at	CG14806	31148
Fim	Fimbrin	11.1094	10.9154	10.9401	10.3869	10.8232	10.5512	1623374_a_at	CG8649	32721
Cep135	CG17081 gene product from transcript CG17081-RB	9.14801	9.1861	8.98456	9.27862	9.51617	9.22586	1623375_at	CG17081	39647
Nmda1	N-methyl-D-aspartate receptor-associated protein	10.4043	10.4231	10.5225	10.1385	10.0684	10.373	1623376_s_at	CG3798	36419
Mer	Merlin	8.08943	8.13387	8.27464	8.1977	8.1135	8.1464	1623379_at	CG14228	32979
Dhc64C	Dynein heavy chain 64C	11.014	10.9678	10.8776	11.2073	11.1109	11.078	1623383_at	CG7507	38580
ytr	yantar	11.9812	12.0065	11.9799	12.1249	12.5556	12.201	1623384_at	CG18426	47457
CG14438	CG14438 gene product from transcript CG14438-RA	8.38882	8.27975	8.12711	8.35017	8.61261	8.06955	1623386_s_at	CG14438	31615
Bap55	Brahma associated protein 55kD	11.0449	11.2982	11.1599	11.4307	11.3029	11.4498	1623387_at	CG6546	36956
CG15861	CG15861 gene product from transcript CG15861-RB	7.00092	7.17079	7.18866	7.06172	7.15145	6.78128	1623388_at	CG15861	37990
row	relative of woc	8.71584	8.80704	8.72897	8.91196	8.69738	8.88396	1623401_a_at	CG8092	36685
Arpc2	Actin-related protein 2/3 complex, subunit 2	11.0304	11.0401	11.0264	11.1099	11.2553	11.0963	1623402_at	CG10954	35311
CkIalpha	Casein kinase Ialpha	12.0493	11.3353	11.4165	11.4596	12.0029	11.2672	1623403_s_at	CG2028	32221
CG16890	CG16890 gene product from transcript CG16890-RD	7.64896	7.91761	8.12688	7.74713	7.8264	7.79111	1623404_at	CG16890	34781
pav	pavarotti	11.0888	11.1108	11.0356	11.2143	11.3375	11.196	1623405_at	CG1258	38515
dl	dorsal	6.97501	6.65106	6.1355	6.81694	7.14494	6.72859	1623415_at	CG6667	35047
Cad96Ca	Cadherin 96Ca	10.5101	10.4601	10.4471	10.4323	10.4997	10.461	1623418_at	CG10244	43026
CG31908	CG31908 gene product from transcript CG31908-RC	10.6607	10.6814	10.704	10.7384	10.7088	10.7862	1623422_a_at	CG31908	261613
babo	baboon	9.06548	8.67455	7.90221	8.91548	9.07816	8.71254	1623424_a_at	CG8224	35900
CG31633	CG31633 gene product from transcript CG31633-RA	6.75812	7.11474	7.1008	6.79652	6.90444	7.14741	1623426_at	CG31633	33931
CG11073	CG11073 gene product from transcript CG11073-RD	7.00675	6.56316	6.75643	5.81419	5.97197	5.75263	1623429_at	CG11073	37519
Phm	Peptidylglycine-alpha-hydroxylating monooxygenase	8.62675	8.84228	8.7478	8.94825	8.99094	8.94817	1623430_at	CG3832	37823
PlexB	Plexin B	8.98944	8.75339	8.05579	8.38121	8.66475	8.2656	1623432_s_at	CG17245	43766
CG3702	CG3702 gene product from transcript CG3702-RA	9.87008	10.0893	10.0385	9.87548	9.84415	10.1092	1623434_at	CG3702	33628
bun	bunched	11.8635	11.4704	10.9777	11.7305	11.6988	11.1609	1623436_a_at	CG42281	34665
ph-p	polyhomeotic proximal	11.1738	10.9023	10.8988	11.2599	11.5302	10.9883	1623441_at	CG18412	31181
rn	rotund	6.97512	6.57371	6.53821	6.94377	6.45133	6.45908	1623444_at	CG42277	40879
CG14095	CG14095 gene product from transcript CG14095-RA	7.66037	7.48075	7.30625	7.4672	7.08788	7.47177	1623445_at	CG14095	40112
CG5196	CG5196 gene product from transcript CG5196-RA	10.0378	10.345	10.1305	10.331	10.2395	10.3107	1623448_at	CG5196	41522
CG7840	CG7840 gene product from transcript CG7840-RA	7.24425	7.49722	7.58936	7.5391	7.56299	7.68734	1623449_at	CG7840	34136
CG13068	CG13068 gene product from transcript CG13068-RA	8.44792	8.39888	8.44496	8.38631	8.15716	8.62395	1623452_at	CG13068	39784
Nf-YB	Nuclear factor Y-box B	9.27163	9.20519	9.23349	9.16938	9.7507	9.41782	1623453_at	CG10447	35261
Imp	IGF-II mRNA-binding protein	10.2192	9.15716	9.37919	9.51808	9.76409	8.96274	1623455_s_at	CG1691	32009
Der-2	Derlin-2	8.68335	8.89107	8.9363	9.06597	8.82111	9.04596	1623458_at	CG14899	42005
Spn42Da	Serpin 42Da	9.84098	9.89893	9.55393	10.3188	10.157	10.4059	1623459_at	CG9453	49805
Aats-leu	Leucyl-tRNA synthetase	8.01458	8.16574	8.25484	7.9709	8.12673	8.04282	1623460_at	CG7479	38581
tsr	twinstar	14.2952	14.3281	14.3428	14.392	14.3601	14.4313	1623463_at	CG4254	37841
bab1	bric a brac 1	8.04229	8.15587	7.8607	7.47602	7.52739	7.06568	1623466_at	CG9097	38116
msd5	mitotic spindle density 5	8.41551	8.63368	8.82111	8.84904	8.71087	8.96065	1623468_at	CG2213	38156
Las	Lipoic acid synthase	7.94911	8.16443	8.15521	8.1965	8.25598	8.30341	1623470_at	CG5231	40259
Rbp2	RNA-binding protein 2	10.5271	9.16066	9.14871	9.59178	10.3658	9.39761	1623471_s_at	CG4429	49809
wus	wurst	9.40658	9.6418	9.35502	9.43375	9.38716	9.41749	1623472_at	CG9089	32683
shark	SH2 ankyrin repeat kinase	9.80335	9.78093	9.82444	9.92921	9.99031	9.82335	1623473_at	CG18247	44353
Rm62	CG10279 gene product from transcript CG10279-RK	13.4779	13.4307	13.3522	13.3476	13.3369	13.0643	1623475_s_at	CG10279	40739
Rbf	Retinoblastoma-family protein	8.81694	8.71882	8.65094	9.0511	9.11429	8.98893	1623479_at	CG7413	31027
mTerf3	CG5047 gene product from transcript CG5047-RA	8.07684	8.48002	8.48412	8.60747	8.63262	8.64158	1623480_at	CG5047	40279
MSBP	membrane steroid binding protein	9.72663	9.86441	9.64128	9.85872	10.1371	9.9862	1623481_at	CG9066	32548
vg	vestigial	11.263	10.9082	10.6968	11.0056	11.2868	10.6143	1623484_at	CG3830	36421
Xpac	Xeroderma pigmentosum group A-like	8.91408	9.21961	9.23178	9.4575	9.37455	9.44904	1623485_at	CG6358	31357
CG7900	CG7900 gene product from transcript CG7900-RB	8.42383	8.58723	8.53957	8.06936	7.91953	8.23473	1623486_at	CG7900	40957
dmt	dalmatian	10.231	10.0813	10.1284	10.0033	10.4305	10.083	1623487_at	CG8374	41180
Ten-m	Tenascin major	11.6215	11.1256	10.7662	10.9546	11.2553	10.8454	1623490_at	CG5723	40464
ImpE3	Ecdysone-inducible gene E3	10.7855	11.0797	11.0988	10.4727	10.5891	10.8446	1623494_at	CG2723	48239
I-2	Inhibitor-2	10.1681	10.3095	10.2502	10.0674	10.1746	10.2323	1623495_at	CG10574	39156
kz	kurz	7.90554	7.88076	7.98242	8.13125	8.46583	8.10129	1623496_at	CG3228	31205
E(spl)m3-HLH	Enhancer of split m3, helix-loop-helix	11.7487	11.9365	11.7403	11.3445	11.5602	11.6075	1623497_at	CG8346	43156
Ndc1	Ndc1 ortholog (S. cerevisiae)	10.0112	10.1594	10.0728	10.2595	10.1022	10.4187	1623498_at	CG5857	42825
CG12341	CG12341 gene product from transcript CG12341-RA	6.82807	6.78712	6.74245	7.27313	7.5912	7.42371	1623499_at	CG12341	36137
sda	slamdance	10.7987	10.4902	10.3036	9.40497	9.6308	9.59296	1623503_at	CG5518	44359
Pp4-19C	Protein phosphatase 19C	11.1929	11.2167	11.1483	11.1763	11.2632	11.3178	1623506_s_at	CG32505	45031
CG7970	CG7970 gene product from transcript CG7970-RB	11.0124	11.2744	11.1452	11.3827	11.2568	11.3954	1623510_at	CG7970	38205
Upf1	CG1559 gene product from transcript CG1559-RA	10.3102	10.3331	10.3324	10.444	10.1888	10.1419	1623513_at	CG1559	32153
Ent1	Equilibrative nucleoside transporter 1	9.00642	9.22398	8.83851	8.82909	8.75185	9.0203	1623516_s_at	CG11907	33207
esc	extra sexcombs	8.76896	8.80686	8.91696	8.99832	9.17751	9.17941	1623519_at	CG14941	34595
CG10336	CG10336 gene product from transcript CG10336-RC	7.44233	7.67441	7.68159	8.34322	8.19026	8.29231	1623520_a_at	CG10336	35122
Pcl	Polycomblike	10.2036	10.0227	9.91782	10.1892	10.1131	9.97646	1623525_at	CG5109	37069
DOR	CG11347 gene product from transcript CG11347-RE	7.67293	7.81415	7.65949	7.19086	7.35155	6.95963	1623536_s_at	CG11347	38543
CG5807	CG5807 gene product from transcript CG5807-RB	9.76149	9.78827	9.70953	9.73997	9.95045	9.73832	1623543_at	CG5807	42956
PCNA	Proliferating cell nuclear antigen	12.1794	12.4818	12.3325	12.9124	12.7228	12.9397	1623545_at	CG9193	37290
Taf8	TBP-associated factor 8	8.66783	8.74587	8.8744	8.77292	8.98687	8.98168	1623546_at	CG7128	32792
yata	CG1973 gene product from transcript CG1973-RB	7.76233	7.66393	7.67169	7.39997	7.76118	7.49288	1623549_at	CG1973	43508
CG18081	CG18081 gene product from transcript CG18081-RB	10.9383	10.854	11.0093	11.47	11.4418	11.4648	1623551_at	CG18081	39725
Miro	Mitochondrial Rho	9.79237	9.69354	9.63419	9.66042	9.69161	9.69434	1623553_a_at	CG5410	42845
CG18048	CG18048 gene product from transcript CG18048-RA	5.90199	6.6509	6.90586	6.59124	6.59184	6.7157	1623560_at	CG18048	40782
Syx8	Syntaxin 8	6.50061	6.90652	6.86741	6.62878	6.70401	6.7432	1623564_at	CG4109	39847
CG17278	CG17278 gene product from transcript CG17278-RA	13.8374	14.0131	13.8361	13.8666	13.9288	13.7446	1623565_at	CG17278	50050
CG13957	CG13957 gene product from transcript CG13957-RB	7.40974	7.50785	7.88881	7.31689	7.50063	7.32615	1623566_at	CG13957	32594
CG7924	CG7924 gene product from transcript CG7924-RA	7.91367	8.34944	8.42213	6.40195	6.25878	6.60004	1623570_at	CG7924	39574
CG9328	CG9328 gene product from transcript CG9328-RB	8.89821	8.81916	8.7356	8.81848	9.00433	8.62782	1623571_a_at	CG9328	35344
CG11266	CG11266 gene product from transcript CG11266-RK	11.3975	11.5563	11.3715	11.5444	11.6427	11.5841	1623573_s_at	CG11266	33989
alphaTub84B	alpha-Tubulin at 84B	14.2345	14.0991	14.2126	14.0134	14.1417	14.1091	1623580_at	CG1913	40848
CG6364	CG6364 gene product from transcript CG6364-RD	9.0614	9.14031	9.20464	8.97354	9.07719	9.08313	1623582_at	CG6364	42894
PNUTS	CG33526 gene product from transcript CG33526-RD	9.99968	10.1848	10.1246	10.4463	10.6701	10.316	1623583_at	CG33526	33270
Acn	Acinus	11.4244	11.2178	11.219	11.359	11.4712	11.2254	1623584_at	CG10473	35173
EfTuM	Elongation factor Tu mitochondrial	9.83116	10.1287	10.274	10.3697	10.3063	10.327	1623588_at	CG6050	44438
CG5326	CG5326 gene product from transcript CG5326-RA	5.93182	5.85733	5.79682	7.39147	6.94633	6.82896	1623589_a_at	CG5326	42655
Smc5	CG32438 gene product from transcript CG32438-RF	9.88908	9.9482	9.44584	9.70317	9.88838	9.46407	1623590_s_at	CG32438	326215
CG17883	CG17883 gene product from transcript CG17883-RB	9.6163	9.87755	9.68177	9.55255	9.63983	9.42227	1623591_a_at	CG17883	3355139
blow	blown fuse	10.7928	10.7162	10.7031	10.1973	10.0702	10.2489	1623594_at	CG1363	35694
CG5439	CG5439 gene product from transcript CG5439-RA	9.243	9.35482	9.27917	8.91476	8.99114	9.03031	1623595_at	CG5439	34710
boca	CG30498 gene product from transcript CG30498-RA	10.7162	10.8302	10.9354	11.0245	11.1419	11.1858	1623599_at	CG30498	48986
Ptp69D	Protein tyrosine phosphatase 69D	8.51711	8.41502	8.01728	7.75763	8.42084	7.65293	1623602_a_at	CG10975	39443
cbt	cabut	8.5886	9.39094	9.28142	9.46455	10.0547	9.63143	1623605_a_at	CG4427	33224
RpLP1	Ribosomal protein LP1	14.7543	14.7689	14.8067	14.7997	14.7615	14.8139	1623606_at	CG4087	33214
Mgat1	UDP-GlcNAc:a-3-D-mannoside-beta-1,2-N-acetylglucosaminyltransferase I	8.80911	8.73974	8.70195	8.79845	8.67424	8.8742	1623607_at	CG13431	37323
Spn47C	Serpin 47C	6.85594	7.26017	6.99078	5.35801	5.69629	5.63625	1623612_at	CG7722	36163
CG8675	CG8675 gene product from transcript CG8675-RA	9.56269	9.80402	9.9085	9.52461	9.56297	9.67666	1623615_at	CG8675	32716
AdamTS-A	ADAM metallopeptidase with thrombospondin type 1 motif A	8.45031	8.42867	8.652	8.29735	8.61968	8.40596	1623624_at	CG14869	41887
Vps2	Vacuolar protein sorting 2	11.0719	11.2247	11.1991	11.0615	11.1788	11.0864	1623625_at	CG14542	43164
CG11412	CG11412 gene product from transcript CG11412-RA	9.58209	9.56649	9.7835	9.54566	9.71459	9.46088	1623626_a_at	CG11412	31079
AP-1mu	Adaptor Protein complex 1, mu subunit	9.53829	9.76605	9.71105	9.99721	9.93228	10.1201	1623631_at	CG9388	41150
CG2034	CG2034 gene product from transcript CG2034-RB	9.67687	9.83211	9.89459	10.0451	10.0427	10.1288	1623633_at	CG2034	38287
CG32856	CG32856 gene product from transcript CG32856-RB	9.63785	9.56329	9.6418	9.81817	9.69815	10.0159	1623641_at	CG32856	318251
RpS21	Ribosomal protein S21	14.5242	14.5629	14.5426	14.5355	14.4883	14.566	1623644_s_at	CG2986	33487
RhoGAP5A	Rho GTPase activating protein at 5A	9.79357	9.74082	9.88758	9.32805	9.35189	9.13669	1623645_a_at	CG3208	31473
CG8243	CG8243 gene product from transcript CG8243-RA	11.4876	11.5226	11.4521	11.5038	11.5178	11.7135	1623647_at	CG8243	35890
Psa	Puromycin sensitive aminopeptidase	9.0713	9.02912	9.16066	9.14939	9.17132	9.1533	1623648_s_at	CG1009	38175
Pngl	PNGase-like	9.6937	9.74297	9.92392	9.52945	9.87263	9.57692	1623650_a_at	CG7865	35527
VhaM9.7-b	Vacuolar H[+] ATPase M9.7 subunit b	10.8827	11.0386	10.9614	11.1306	11.0086	11.3087	1623653_at	CG7625	40389
CG1109	CG1109 gene product from transcript CG1109-RA	9.37307	9.19973	9.64675	9.49782	9.58666	9.38769	1623656_s_at	CG1109	40698
CG10585	CG10585 gene product from transcript CG10585-RA	8.16458	8.11358	8.0255	8.04613	8.12132	8.12045	1623664_at	CG10585	40323
CG10516	CG10516 gene product from transcript CG10516-RA	7.85851	8.0879	7.94436	8.4104	8.40916	8.39108	1623666_at	CG10516	39738
CG14562	CG14562 gene product from transcript CG14562-RB	7.7928	7.73153	7.45261	7.69061	7.74949	7.63898	1623670_at	CG14562	40439
CG10435	CG10435 gene product from transcript CG10435-RA	7.33832	7.7958	7.71843	7.8432	7.86338	7.85928	1623673_at	CG10435	40948
mRpS30	mitochondrial ribosomal protein S30	9.75452	9.94622	9.90899	9.92263	9.83727	10.0295	1623678_at	CG8470	32530
Cam	Calmodulin	13.4319	13.0982	12.7133	13.2201	13.3274	12.7373	1623682_a_at	CG8472	36329
mRpL33	mitochondrial ribosomal protein L33	10.9418	10.8739	11.0372	10.9901	10.8921	11.4328	1623683_at	CG3712	50381
Sema-2b	Semaphorin-2b	7.66439	7.48758	6.7625	7.91678	7.58655	7.39901	1623684_at	CG33960	246538
CG7148	CG7148 gene product from transcript CG7148-RA	8.41279	8.48914	8.55614	8.43042	8.55168	8.53171	1623686_at	CG7148	40432
CG3680	CG3680 gene product from transcript CG3680-RA	9.11901	9.22281	8.81111	9.12499	9.103	9.10252	1623688_at	CG3680	40302
rho-4	rhomboid-4	10.4665	10.5635	10.4965	10.0483	10.1632	10.3299	1623692_s_at	CG1697	32109
drongo	CG3365 gene product from transcript CG3365-RH	11.9251	11.7836	11.831	10.5619	10.4799	10.4993	1623693_a_at	CG3365	33263
AdenoK	Adenosine Kinase	8.84741	8.97881	8.7168	9.22773	9.0354	9.30387	1623695_a_at	CG11255	39479
Iap2	Inhibitor of apoptosis 2	9.50975	9.78347	9.82595	9.65465	9.68126	9.78459	1623698_s_at	CG8293	36748
sm	smooth	9.46446	9.11413	8.92884	7.29031	7.40969	7.34841	1623699_a_at	CG9218	37254
CG3226	CG3226 gene product from transcript CG3226-RA	11.9621	12.0813	12.0749	11.8591	11.9138	12.0168	1623702_at	CG3226	31597
CG17841	CG17841 gene product from transcript CG17841-RA	9.88146	9.78715	10.0019	9.7527	9.82437	9.58727	1623704_at	CG17841	31965
alph	alphabet	10.7124	10.4153	9.9345	10.3082	10.2749	9.88402	1623708_at	CG1906	43481
ico	iconoclast	8.35182	8.36823	8.54759	8.56508	8.61738	8.68518	1623715_at	CG4567	34004
Arp3	Actin-related protein 3	11.886	11.9511	11.8175	11.7399	11.7229	11.7704	1623716_at	CG7558	38898
nonA-l	nonA-like	9.46179	9.41337	9.51046	8.907	8.9888	9.01056	1623722_at	CG10328	42026
CG15027	CG15027 gene product from transcript CG15027-RA	8.36183	8.69063	8.90135	9.06284	8.99405	9.14288	1623724_at	CG15027	32440
CG7914	CG7914 gene product from transcript CG7914-RA	6.38154	6.79112	6.62559	6.58899	6.60462	6.79158	1623725_at	CG7914	32907
CG11755	CG11755 gene product from transcript CG11755-RB	6.58117	7.00215	6.78767	6.89827	7.37571	7.05258	1623726_at	CG11755	41031
CG13689	CG13689 gene product from transcript CG13689-RB	8.05021	8.16894	8.03604	8.12161	8.15897	8.18454	1623728_at	CG13689	33241
Nmd3	Nonsense-mediated mRNA 3	9.87914	10.0203	10.0062	10.0886	10.1649	10.066	1623733_at	CG3460	31195
E(spl)m6-BFM	Enhancer of split m6, Bearded family member	8.43032	8.15446	7.88419	4.42546	4.48617	4.43956	1623734_at	CG8354	43159
trh	trachealess	10.0319	9.57924	9.67184	10.1912	10.63	9.99879	1623736_at	CG42865	38065
Rab14	CG4212 gene product from transcript CG4212-RA	10.0849	10.3891	10.3097	10.401	10.389	10.3471	1623737_a_at	CG4212	34840
Karybeta3	Karyopherin beta 3	12.3392	12.2766	12.2875	12.286	12.3234	12.1798	1623739_at	CG1059	40581
CG4813	CG4813 gene product from transcript CG4813-RA	8.41458	8.71163	8.59475	8.79677	9.05543	8.74542	1623742_at	CG4813	42690
Tep3	Thioester-containing protein 3	8.55432	8.45597	8.68789	8.42497	8.49569	8.34324	1623753_at	CG7068	34045
RpL10	Ribosomal protein L10	14.7792	14.7267	14.7657	14.732	14.6991	14.7364	1623754_s_at	CG17521	43864
Ten-a	Tenascin accessory	10.9274	10.6619	10.8098	10.6092	10.7631	10.2457	1623755_at	CG42338	32183
CG13123	CG13123 gene product from transcript CG13123-RB	7.53631	7.89837	7.84607	8.21693	8.12809	8.12924	1623758_at	CG13123	34303
key	kenny	10.4436	10.6458	10.5448	10.8023	10.8269	10.6903	1623762_at	CG16910	37967
CG7322	CG7322 gene product from transcript CG7322-RA	8.27438	8.33498	8.62251	9.18989	8.94728	9.2532	1623769_at	CG7322	32880
CG1673	CG1673 gene product from transcript CG1673-RA	8.81184	8.64659	8.99185	8.70718	9.23586	9.03971	1623770_at	CG1673	32297
CHOp24	CG3564 gene product from transcript CG3564-RB	10.9935	11.3471	11.322	11.4391	11.3594	11.5012	1623771_at	CG3564	31382
dsx	doublesex	8.77212	8.47457	8.41635	8.39796	8.99244	8.45903	1623776_s_at	CG11094	40940
SCAP	SREBP cleavage activating protein	10.1822	10.1784	10.0632	10.118	10.1975	9.9957	1623782_at	CG33131	35529
Gld2	CG5732 gene product from transcript CG5732-RC	8.52202	7.78971	7.77874	7.76762	8.29616	6.90326	1623784_at	CG5732	42602
pbl	pebble	10.8684	10.8717	10.8225	11.0902	11.1183	11.1226	1623785_a_at	CG8114	38879
CG7461	CG7461 gene product from transcript CG7461-RC	9.43981	9.42905	9.52807	9.52058	9.67095	9.60272	1623788_at	CG7461	37217
Dhod	Dihydroorotate dehydrogenase	11.0096	11.0755	11.2899	11.0737	11.045	11.0789	1623792_a_at	CG9741	41022
CG7928	CG7928 gene product from transcript CG7928-RA	8.70823	8.69201	8.78285	8.7462	8.88483	8.8834	1623794_at	CG7928	43566
CG5969	CG5969 gene product from transcript CG5969-RA	9.44821	9.56342	9.56912	9.7554	9.72226	9.89279	1623797_at	CG5969	40269
Spps	Sp1-like factor for pairing sensitive-silencing	7.59873	7.58684	7.621	7.89313	8.47497	7.80505	1623798_at	CG5669	42882
Rcp	Receptor component protein	7.96438	8.02149	8.12892	7.89004	7.9656	7.80509	1623805_at	CG4875	32678
Ada2b	transcriptional Adaptor 2b	8.02743	8.05033	7.91172	8.19947	8.40393	8.20181	1623806_at	CG9638	40966
milt	milton	8.05137	8.05592	7.73331	7.80914	8.01208	7.71442	1623807_a_at	CG43227	45683
CG1354	CG1354 gene product from transcript CG1354-RD	12.3316	12.4913	12.4909	12.627	12.502	12.5449	1623809_s_at	CG1354	31914
CG17265	CG17265 gene product from transcript CG17265-RA	10.1624	9.89323	10.0988	9.85713	10.1059	9.91539	1623810_at	CG17265	33509
mRpL18	mitochondrial ribosomal protein L18	8.49406	8.7405	8.84957	8.70953	8.75934	9.06207	1623811_at	CG12373	36406
CG1943	CG1943 gene product from transcript CG1943-RD	12.9519	12.9886	12.9495	12.9056	13.1531	12.9583	1623816_s_at	CG1943	40844
RanGAP	Ran GTPase activating protein	11.1872	11.1554	11.2881	11.4536	11.4371	11.5573	1623819_at	CG9999	35223
Fcp1	CG12252 gene product from transcript CG12252-RB	9.56424	9.50193	9.6274	9.72399	9.91881	9.79073	1623820_at	CG12252	37925
CG17018	CG17018 gene product from transcript CG17018-RE	5.64758	5.49726	5.66298	6.7375	7.62433	6.97706	1623825_s_at	CG17018	49895
CHIP	CG5203 gene product from transcript CG5203-RA	9.93981	9.99432	9.95031	9.77826	10.074	9.99819	1623826_at	CG5203	34433
fra	frazzled	11.6108	11.3947	11.3727	10.9872	11.3438	11.003	1623827_a_at	CG8581	36377
Ctf4	CG13350 gene product from transcript CG13350-RA	8.25696	8.35189	8.4144	9.08272	9.27402	9.20732	1623830_at	CG13350	36551
RpL13	Ribosomal protein L13	14.8053	14.8177	14.8219	14.8128	14.824	14.8051	1623836_at	CG4651	34329
Pez	CG9493 gene product from transcript CG9493-RB	8.35075	8.24261	8.20139	8.20288	8.46668	8.19947	1623837_at	CG9493	33882
PhKgamma	Phosphorylase kinase gamma	9.50674	9.47529	9.70854	9.26607	8.81214	8.96727	1623842_a_at	CG1830	32120
CG5903	CG5903 gene product from transcript CG5903-RA	10.8255	11.08	11.2528	11.1896	10.9747	11.1503	1623843_at	CG5903	41959
disco-r	disco-related	10.4848	9.91794	9.97328	10.159	10.3526	9.8592	1623846_at	CG32577	64875
CG11906	CG11906 gene product from transcript CG11906-RA	8.43508	8.45246	8.52817	8.27012	8.24203	8.49737	1623847_at	CG11906	37209
CG6726	CG6726 gene product from transcript CG6726-RC	8.40552	8.52837	8.69118	9.3718	9.20318	9.25896	1623849_s_at	CG6726	42728
CG10407	CG10407 gene product from transcript CG10407-RB	7.80434	7.95165	7.60045	8.20525	8.10662	8.03704	1623852_at	CG10407	41949
betaggt-I	beta subunit of type I geranylgeranyl transferase	8.7193	8.94646	8.80127	8.74182	8.97596	9.10558	1623853_at	CG3469	33704
RIOK1	RIO kinase 1	7.17993	7.31813	7.31323	7.32439	7.47785	7.15972	1623855_s_at	CG11660	39309
Ranbp16	CG33180 gene product from transcript CG33180-RE	9.18074	9.30507	9.3785	9.4494	9.39486	9.36042	1623857_at	CG33180	118436
NP15.6	CG6008 gene product from transcript CG6008-RA	10.8652	11.0956	11.2897	11.3547	11.0319	11.3827	1623858_at	CG6008	42282
mRpL49	mitochondrial ribosomal protein L49	9.54786	9.79365	10.139	10.0879	9.76934	10.2152	1623859_at	CG4647	32242
Eip55E	CG5345 gene product from transcript CG5345-RB	9.68451	9.93334	9.96704	10.1379	10.0351	10.2103	1623861_at	CG5345	37143
Tis11	Tis11 homolog	11.7437	11.3639	11.1784	11.273	11.4555	10.8987	1623863_a_at	CG4070	32222
CG6321	CG6321 gene product from transcript CG6321-RA	6.60469	6.68459	6.81803	6.56485	6.59698	6.827	1623864_at	CG6321	39233
CtBP	C-terminal Binding Protein	7.58848	7.3092	7.35243	7.86201	7.6627	7.72033	1623869_at	CG7583	41602
Stim	Stromal interaction molecule	10.4484	10.4179	10.1908	10.1747	10.1407	10.1629	1623873_at	CG9126	32556
CG14215	CG14215 gene product from transcript CG14215-RA	9.54267	9.69859	9.74828	10.058	10.1131	9.80068	1623874_at	CG14215	32971
CG3434	CG3434 gene product from transcript CG3434-RA	8.14701	8.47294	8.45496	7.59006	7.84219	7.84947	1623875_at	CG3434	39098
elB	elbow B	7.3143	7.21955	7.04482	7.79863	7.59611	7.39822	1623877_a_at	CG4220	34844
CG18661	CG18661 gene product from transcript CG18661-RA	8.66665	8.816	9.1006	8.59904	8.55411	8.86497	1623883_at	CG18661	50438
Hen1	CG12367 gene product from transcript CG12367-RA	7.62294	7.50352	7.335	7.37522	7.42893	7.40391	1623887_at	CG12367	36301
Clbn	Caliban	9.29992	9.225	9.1513	9.07985	9.10292	8.74622	1623888_at	CG11847	43018
CG1317	CG1317 gene product from transcript CG1317-RD	10.1088	10.0931	10.1856	9.91841	9.704	9.76293	1623889_at	CG1317	38300
CSN7	COP9 complex homolog subunit 7	10.5278	10.7104	10.75	10.8149	10.7206	10.7754	1623891_at	CG2038	35816
CG34404	CG34404 gene product from transcript CG34404-RD	8.96902	9.02378	8.85286	9.18605	9.31539	9.08836	1623896_a_at	CG34404	41873
Sar1	Sar1 ortholog (S. cerevisiae)	12.5468	12.7326	12.5627	12.8299	12.7627	12.6933	1623901_s_at	CG7073	42615
tsu	tsunagi	11.5075	11.7844	11.6824	11.9357	11.8358	12.0709	1623902_at	CG8781	35924
Rpt3R	Regulatory particle triple-A ATPase 3-related	6.80939	7.07429	7.3912	5.27102	5.93035	5.86521	1623904_a_at	CG9475	41190
Ripalpha	RPA-interacting protein alpha	8.3031	8.42665	8.16335	8.50683	8.81224	8.30514	1623906_at	CG18145	34351
armi	armitage	9.25407	9.22818	9.26198	9.31781	9.34093	9.19573	1623907_at	CG11513	38427
inv	invected	9.06816	9.31554	9.45587	10.6971	10.9577	10.5123	1623909_s_at	CG17835	36239
alphaTub85E	alpha-Tubulin at 85E	7.90771	8.07284	7.7787	6.0541	6.09016	6.59064	1623910_at	CG9476	41183
RpL14	Ribosomal protein L14	14.5653	14.5764	14.5915	14.565	14.5857	14.5921	1623914_at	CG6253	38983
Sras	severas	9.09681	9.42103	9.23704	9.57276	9.35552	9.62473	1623918_at	CG4852	44002
kuk	kugelkern	13.4879	13.4751	13.4549	13.4288	13.4583	13.3678	1623919_a_at	CG5175	42063
CG12325	CG12325 gene product from transcript CG12325-RB	9.14287	8.986	9.04231	9.11296	9.2606	9.17615	1623924_at	CG12325	36144
mbm	mushroom body miniature	9.29797	9.47055	9.56897	9.74218	9.65352	9.72086	1623926_at	CG11604	33194
Ent3	Equilibrative nucleoside transporter 3	6.76742	6.32001	6.50368	5.1827	5.47303	5.57236	1623932_at	CG11010	39461
blp	black pearl	9.07793	9.18129	9.28695	9.06628	9.19327	9.04391	1623934_at	CG5268	41937
cl	clot	11.6769	11.9309	12.0539	12.2147	12.0135	12.2559	1623936_at	CG11024	43938
CG9855	CG9855 gene product from transcript CG9855-RC	9.47441	9.51947	9.51408	9.5062	9.75151	9.51093	1623940_at	CG9855	40556
CG17556	CG17556 gene product from transcript CG17556-RA	10.3963	10.499	10.6065	10.1052	10.3527	10.4461	1623943_at	CG17556	42046
Ama	Amalgam	11.947	12.0181	12.2763	12.2233	11.9163	12.2081	1623950_s_at	CG2198	40831
Su(z)12	CG8013 gene product from transcript CG8013-RB	10.7966	10.5055	10.4896	10.6806	10.8934	10.5056	1623952_a_at	CG8013	48071
CoRest	CG42687 gene product from transcript CG42687-RC	8.73664	8.70483	8.44447	8.42393	8.83124	8.67135	1623954_s_at	CG42687	32941
CG5087	CG5087 gene product from transcript CG5087-RA	7.9006	7.75832	7.72284	7.75651	7.75356	7.91045	1623955_at	CG5087	39035
pen	penguin	10.0794	10.0955	10.3461	10.2183	10.2307	10.2168	1623956_at	CG1685	33112
GstS1	Glutathione S transferase S1	13.2766	13.1701	13.1924	13.2941	13.3393	13.2473	1623957_s_at	CG8938	36927
CG1532	CG1532 gene product from transcript CG1532-RB	10.1664	10.4039	10.4628	10.4954	10.3952	10.5334	1623959_at	CG1532	33076
Nrt	Neurotactin	8.32287	8.14049	8.14534	6.85223	7.49049	6.99512	1623966_s_at	CG9704	39873
Shc	SHC-adaptor protein	10.293	10.598	10.446	10.3989	10.3799	10.4105	1623967_at	CG3715	44052
CG10631	CG10631 gene product from transcript CG10631-RA	10.1548	9.87735	9.75871	10.059	10.2376	9.8699	1623968_at	CG10631	35262
CG4538	CG4538 gene product from transcript CG4538-RC	10.6127	10.4601	10.474	10.4746	10.6739	10.4471	1623972_a_at	CG4538	42369
az2	CG1605 gene product from transcript CG1605-RA	8.24866	8.47585	8.50477	8.41287	8.20375	8.40063	1623975_at	CG1605	35682
nvy	nervy	9.03923	8.63168	8.76118	5.86302	6.4028	6.41648	1623977_at	CG3385	37886
CG15905	CG15905 gene product from transcript CG15905-RC	11.1913	11.584	11.3342	9.34503	9.38697	9.52038	1623980_at	CG15905	37257
Mical	Molecule interacting with CasL	7.45166	7.62728	7.05765	7.44351	7.46853	7.37968	1623984_s_at	CG33208	41225
l(3)j2D3	lethal (3) j2D3	8.69101	8.78657	8.8261	8.80379	9.20908	8.83786	1623985_at	CG6801	39374
CG15046	CG15046 gene product from transcript CG15046-RA	6.81117	6.83824	6.77894	6.57338	6.64737	6.508	1623986_at	CG15046	32833
CG5734	CG5734 gene product from transcript CG5734-RA	10.497	10.5181	10.7087	10.4587	10.5897	10.3199	1623989_at	CG5734	34354
coro	CG9446 gene product from transcript CG9446-RA	11.8824	11.9229	11.9095	12.0411	12.1385	12.1151	1623991_s_at	CG9446	35596
RpL35A	Ribosomal protein L35A	14.4311	14.496	14.4565	14.5201	14.5075	14.4974	1623995_at	CG2099	40654
CG5001	CG5001 gene product from transcript CG5001-RB	9.22772	9.13118	9.19075	9.02037	8.99502	9.09245	1623996_at	CG5001	33308
RpS30	Ribosomal protein S30	14.4345	14.5261	14.5442	14.5328	14.4364	14.5188	1623997_s_at	CG15697	42470
CG10565	CG10565 gene product from transcript CG10565-RB	10.3228	10.3795	10.5041	10.3897	10.4239	10.3641	1623998_at	CG10565	40332
sbb	scribbler	6.71567	7.04432	6.39527	6.81456	6.40941	6.3308	1624001_at	CG5580	44027
CG10639	CG10639 gene product from transcript CG10639-RA	7.71141	7.9634	8.11811	7.64445	7.70534	7.77266	1624003_at	CG10639	35156
rols	rolling pebbles	10.3718	10.2838	10.2251	10.1465	10.296	9.95571	1624004_s_at	CG32096	39368
MED25	Mediator complex subunit 25	8.62211	8.74111	8.69194	8.85235	9.01066	8.73762	1624006_at	CG12254	42385
eIF2B-epsilon	CG3806 gene product from transcript CG3806-RB	10.34	10.421	10.6794	10.4624	10.5144	10.5341	1624008_at	CG3806	31156
CG9062	CG9062 gene product from transcript CG9062-RC	7.80484	7.71881	7.59047	7.7932	8.11024	7.79831	1624010_a_at	CG9062	36199
mRpL10	mitochondrial ribosomal protein L10	8.55784	8.81537	8.88121	8.6717	8.70347	8.85243	1624012_at	CG11488	33182
Use1	USE1 ortholog (S. cerevisiae)	7.8532	8.15673	7.99286	7.82263	7.93287	8.18996	1624014_at	CG14181	39051
Ahcy89E	Adenosylhomocysteinase 89E	5.95079	5.97158	5.96902	6.93446	7.08065	6.86997	1624017_at	CG8956	42043
RpL36	Ribosomal protein L36	14.4301	14.4965	14.5614	14.5256	14.431	14.5199	1624019_s_at	CG7622	31009
mod(mdg4)	modifier of mdg4	7.68072	7.7084	7.68893	8.11787	8.29826	8.14809	1624020_at	CG32491	49228
dlg1	discs large 1	10.2131	9.52036	8.88684	9.70403	9.98123	9.13114	1624021_a_at	CG1725	32083
Pp1-87B	Protein phosphatase 1 at 87B	12.5777	12.6129	12.4519	12.6904	12.6615	12.606	1624023_at	CG5650	49260
Membrin	CG4780 gene product from transcript CG4780-RA	8.43753	8.75094	8.66014	8.68612	8.66122	8.9648	1624027_at	CG4780	38614
CG3608	CG3608 gene product from transcript CG3608-RA	6.84798	7.1567	7.38527	8.13985	7.86909	8.09133	1624029_at	CG3608	37938
rnh1	ribonuclease H1	8.58461	8.82961	8.86177	8.51942	8.63107	8.53927	1624030_at	CG8729	35746
CG3887	CG3887 gene product from transcript CG3887-RC	11.9671	12.2634	12.2933	12.2434	12.1242	12.3718	1624032_at	CG3887	33725
verm	vermiform	10.4461	10.5731	10.4149	10.3094	10.1462	10.4641	1624035_a_at	CG8756	40149
Cht5	CG9307 gene product from transcript CG9307-RA	9.07424	9.26951	9.30854	9.2013	9.19312	9.17475	1624036_at	CG9307	41687
Taf4	TBP-associated factor 4	11.3444	10.9815	10.7465	11.1157	11.2967	10.8941	1624037_s_at	CG5444	39765
Cul4	Cullin 4	10.8603	10.8508	10.6783	10.7839	10.8029	10.8219	1624041_at	CG8711	35780
Gprk2	G protein-coupled receptor kinase 2	9.18401	8.76189	8.55116	8.76924	9.04867	8.6516	1624042_at	CG17998	49045
4EHP	eIF4E-Homologous Protein	6.68619	6.25274	6.33589	6.58761	6.54441	6.40298	1624043_at	CG33100	326255
mRpL52	mitochondrial ribosomal protein L52	9.18324	9.3397	9.51654	9.55595	9.42396	9.8027	1624044_at	CG1577	35711
Vps4	Vacuolar protein sorting 4	10.3329	10.2611	10.3934	10.3013	10.2528	10.3246	1624050_at	CG6842	32777
CG13850	CG13850 gene product from transcript CG13850-RA	8.47196	8.5512	8.57407	8.4743	8.65615	8.77495	1624051_at	CG13850	42630
kibra	kibra ortholog	8.41012	8.2326	8.05756	8.87773	9.08123	8.53621	1624053_at	CG33967	41783
Adgf-A	Adenosine deaminase-related growth factor A	6.81663	6.451	7.0732	5.45378	5.40536	5.85221	1624054_at	CG5992	39976
CG42674	CG42674 gene product from transcript CG42674-RF	8.7334	8.57419	8.42673	8.95082	8.85909	8.33106	1624059_at	CG42674	40205
bab2	bric a brac 2	11.6279	11.4905	11.3109	10.8401	10.9985	10.645	1624060_at	CG9102	44254
Asciz	ASCIZ homolog	6.50924	6.81194	6.77966	6.04406	6.75274	6.57686	1624062_at	CG14962	38381
CG9915	CG9915 gene product from transcript CG9915-RC	10.4308	10.5324	10.6888	10.5362	10.4033	10.448	1624064_at	CG9915	32593
sqh	spaghetti squash	12.6776	12.9331	12.7378	12.8459	12.8242	12.8677	1624065_at	CG3595	31554
CG7296	CG7296 gene product from transcript CG7296-RB	5.78761	5.69821	5.69532	6.65881	6.2646	6.61977	1624069_at	CG7296	34469
RpS9	Ribosomal protein S9	11.0793	11.417	11.4343	11.3055	11.1824	11.179	1624070_at	CG3395	39108
Obp56a	Odorant-binding protein 56a	5.93505	6.54452	7.16922	5.74599	5.89333	6.80907	1624074_at	CG11797	37264
CG13390	CG13390 gene product from transcript CG13390-RA	6.92836	7.18391	7.57216	7.45391	7.44501	7.5721	1624077_at	CG13390	34154
CG5463	CG5463 gene product from transcript CG5463-RA	7.14776	7.33059	7.26003	6.9835	7.28319	6.99761	1624078_at	CG5463	42861
Rab21	CG17515 gene product from transcript CG17515-RD	7.41462	7.54949	7.54597	7.72349	7.74491	7.63581	1624079_a_at	CG17515	3355163
Trn	Transportin	10.6025	10.5765	10.7894	10.6019	10.519	10.3469	1624080_s_at	CG7398	38721
Sam-S	S-adenosylmethionine Synthetase	12.7927	12.6215	12.6103	12.7208	12.8792	12.844	1624083_s_at	CG2674	48552
Vha36-1	Vacuolar H[+] ATPase 36kD subunit 1	10.9803	11.2437	11.1389	11.1714	11.0245	11.3544	1624086_at	CG8186	44702
wge	winged eye	9.83469	9.53356	9.15482	9.88174	9.76191	9.24479	1624097_s_at	CG31151	42687
CG1529	CG1529 gene product from transcript CG1529-RD	8.15103	8.27279	8.28368	7.83066	7.949	7.9351	1624100_at	CG1529	33077
Cyp6a23	CG10242 gene product from transcript CG10242-RA	7.11491	7.31376	6.91479	5.84113	5.91295	6.55321	1624101_at	CG10242	36661
CG7246	CG7246 gene product from transcript CG7246-RA	7.55536	7.74203	7.75799	7.86625	8.07378	7.8592	1624103_at	CG7246	31833
CG31522	CG31522 gene product from transcript CG31522-RF	9.19716	8.81366	8.55573	9.07317	9.55753	9.02955	1624109_s_at	CG31522	40567
CG7845	CG7845 gene product from transcript CG7845-RB	10.2673	10.3907	10.352	10.3129	10.2415	10.2334	1624113_at	CG7845	35536
ssp3	short spindle 3	9.06577	8.64457	8.31643	8.45991	8.68385	8.15674	1624117_at	CG18397	35149
Rab19	CG7062 gene product from transcript CG7062-RB	8.95982	9.16347	9.22499	9.11961	9.16675	9.16529	1624118_at	CG7062	38930
CG32486	CG32486 gene product from transcript CG32486-RD	10.0225	10.1282	10.0597	9.76478	9.87709	9.69959	1624119_at	CG32486	38367
knk	knickkopf	10.6775	10.7251	10.6297	10.8834	10.781	10.7346	1624121_at	CG6217	47137
RapGAP1	Rap GTPase activating protein 1	9.39148	9.0509	8.69204	8.25798	9.06734	8.14158	1624122_a_at	CG44086	34032
GNBP1	Gram-negative bacteria binding protein 1	9.95502	10.154	10.0876	10.1979	10.0143	10.3449	1624124_at	CG6895	40034
ft	fat	12.8603	12.6978	12.7459	13.0772	13.1687	12.8795	1624125_at	CG3352	33627
CG4447	CG4447 gene product from transcript CG4447-RA	7.36726	7.43294	7.52154	7.38608	7.46169	7.44524	1624132_at	CG4447	39067
NC2alpha	Negative Cofactor 2alpha	8.92108	9.07837	8.95967	9.21139	9.23717	9.34358	1624134_a_at	CG10318	37471
HBS1	CG1898 gene product from transcript CG1898-RB	9.92957	10.1975	10.3952	10.1987	10.0768	10.2003	1624135_at	CG1898	117365
CG5800	CG5800 gene product from transcript CG5800-RA	8.21783	8.26431	8.50318	8.27436	8.50944	8.37828	1624138_at	CG5800	32742
PhKgamma	Phosphorylase kinase gamma	9.29437	9.17664	9.15419	9.13432	9.0768	8.72567	1624139_at	CG1830	32120
CG4901	CG4901 gene product from transcript CG4901-RA	9.06238	9.1368	9.11885	9.05834	9.15194	9.10425	1624141_at	CG4901	34357
rti	rotini	11.148	11.1158	10.9473	11.0989	11.2498	11.0503	1624142_a_at	CG7085	33402
isopeptidase-T-3	CG11025 gene product from transcript CG11025-RC	7.67402	7.83668	7.60014	7.66234	7.68061	7.58692	1624145_a_at	CG11025	37261
FKBP59	FK506-binding protein FKBP59	11.6737	11.7958	11.8605	11.6697	11.7721	11.7257	1624150_at	CG4535	47762
CG11851	CG11851 gene product from transcript CG11851-RA	9.40237	9.40535	9.62942	8.42588	8.3708	8.57964	1624152_at	CG11851	43031
Tina-1	Troponin C-akin-1	12.3119	12.3921	12.3214	12.1124	12.0566	12.2191	1624153_at	CG2803	37989
ial	IplI-aurora-like kinase	9.79075	10.0963	9.91584	10.266	10.2034	10.2175	1624154_at	CG6620	34504
Ugt86Da	CG18578 gene product from transcript CG18578-RA	9.52583	9.85657	9.59471	9.74925	9.50781	9.81977	1624156_at	CG18578	53510
CG8520	CG8520 gene product from transcript CG8520-RA	8.35007	8.7733	8.79169	8.89103	9.02912	9.01134	1624157_at	CG8520	36357
CG11329	CG11329 gene product from transcript CG11329-RB	7.75061	7.88256	7.94173	7.42806	7.79857	7.66418	1624160_at	CG11329	33938
Psn	Presenilin	10.6356	10.8364	10.9037	10.1425	10.1671	10.1752	1624165_a_at	CG18803	40260
CG14411	CG14411 gene product from transcript CG14411-RA	10.727	10.6997	10.6873	10.6661	10.5005	10.2594	1624168_at	CG14411	32408
caup	caupolican	9.84886	9.69494	9.69779	10.0385	10.5072	9.85301	1624175_at	CG10605	39440
CG10590	CG10590 gene product from transcript CG10590-RA	10.5098	10.2012	10.4166	10.0338	10.3979	10.2112	1624176_at	CG10590	38635
Psf3	CG2222 gene product from transcript CG2222-RC	9.00495	9.1055	8.99706	9.35893	9.51872	9.45427	1624180_at	CG2222	31967
out	outsiders	6.75974	6.55923	6.87406	6.44099	6.4	6.52206	1624181_at	CG8062	32926
Fas1	Fasciclin 1	11.2013	10.9226	10.9468	11.1477	11.3295	11.0099	1624183_a_at	CG6588	42025
CG1041	CG1041 gene product from transcript CG1041-RA	9.69323	9.68065	9.77771	9.6182	9.66272	9.69912	1624185_at	CG1041	40787
CG16717	CG16717 gene product from transcript CG16717-RA	8.71316	9.2154	9.16185	9.23322	9.07357	9.20058	1624186_at	CG16717	39129
CG12236	CG12236 gene product from transcript CG12236-RA	10.0095	9.72022	10.2672	9.80178	9.82403	9.56472	1624189_at	CG12236	31523
CG31637	CG31637 gene product from transcript CG31637-RA	9.42485	9.03605	9.07861	9.25035	9.65013	9.11243	1624190_at	CG31637	33914
cmet	CENP-meta	10.08	9.82863	9.20098	9.78788	9.99067	9.55394	1624191_at	CG6392	53561
r-cup	ryder cup	6.67333	6.71296	6.92783	6.5059	5.88769	5.75967	1624192_at	CG10998	33075
Ns1	Nucleostemin ortholog (H. sapiens) 1	10.2873	10.3374	10.1552	10.3262	10.4877	10.237	1624193_s_at	CG3983	42060
CG12582	CG12582 gene product from transcript CG12582-RG	9.61366	9.62196	9.73802	9.65928	9.56044	9.38158	1624198_at	CG12582	40524
Gli	Gliotactin	12.1319	12.0556	11.9522	12.3747	12.6549	12.4447	1624203_s_at	CG3903	34927
Tom40	Translocase of outer membrane 40	11.0574	11.0804	11.1488	11.0183	10.9446	10.8237	1624205_at	CG12157	44978
btsz	bitesize	8.97907	9.07551	8.57292	9.27456	9.03792	9.02443	1624207_at	CG44012	3346167
Arf51F	ADP ribosylation factor at 51F	10.6836	10.2912	10.3957	10.312	10.6547	10.2483	1624208_s_at	CG8156	36699
CG9005	CG9005 gene product from transcript CG9005-RB	8.68224	8.44814	8.67693	8.7808	8.55531	8.67046	1624211_at	CG9005	36243
CG15535	CG15535 gene product from transcript CG15535-RB	8.59603	8.54183	8.57894	8.70186	9.04326	8.76349	1624213_at	CG15535	43608
hng1	hinge1	6.25605	6.59825	6.54609	6.9237	7.27216	7.12544	1624214_at	CG9437	37412
DIP1	DISCO Interacting Protein 1	11.5871	11.6282	11.5764	11.5371	11.7108	11.3542	1624215_s_at	CG17686	43981
fz2	frizzled 2	8.15574	8.16878	7.60373	8.10163	8.00896	7.54008	1624219_s_at	CG9739	40090
CG15814	CG15814 gene product from transcript CG15814-RB	8.51019	8.59815	8.7435	8.70665	8.60925	8.6843	1624222_s_at	CG15814	32765
trus	toys are us	7.04098	7.25402	7.21417	7.17154	7.30159	7.35219	1624226_at	CG5333	41540
mRpL54	mitochondrial ribosomal protein L54	8.44805	8.70785	8.87203	9.0148	8.70639	9.16957	1624228_at	CG9353	37389
Ubi-p63E	Ubiquitin-63E	13.121	13.2427	13.1305	12.8866	13.0357	12.9912	1624230_s_at	CG11624	38456
Arf79F	ADP ribosylation factor at 79F	12.9407	12.7304	12.4962	12.795	13.0669	12.7272	1624231_s_at	CG8385	40506
CG15099	CG15099 gene product from transcript CG15099-RB	8.70927	8.80962	8.8538	8.88601	9.059	8.80529	1624237_at	CG15099	37176
Uch	Ubiquitin carboxy-terminal hydrolase	11.5562	11.7268	11.8047	11.6134	11.5381	11.6915	1624240_at	CG4265	33397
CG9265	CG9265 gene product from transcript CG9265-RB	7.04539	6.75436	6.75978	6.76254	6.92115	6.95667	1624243_at	CG9265	35369
S6k	RPS6-p70-protein kinase	11.4312	10.8627	10.671	10.8969	10.9846	10.3215	1624244_at	CG10539	38654
CG11334	CG11334 gene product from transcript CG11334-RA	9.87136	10.1012	10.1891	10.5138	10.2259	10.4309	1624246_s_at	CG11334	43713
CG5543	CG5543 gene product from transcript CG5543-RA	7.584	7.78257	8.05771	8.00995	8.21287	8.00724	1624247_at	CG5543	37768
Aef1	Adult enhancer factor 1	7.38519	6.8905	6.46276	6.95505	7.40514	6.85207	1624248_s_at	CG5683	40370
CG9125	CG9125 gene product from transcript CG9125-RA	9.1027	9.30742	9.29242	9.02748	8.89799	9.14263	1624253_at	CG9125	2768882
CG18259	CG18259 gene product from transcript CG18259-RA	10.0068	9.72123	9.92523	9.66999	9.91198	9.91639	1624257_at	CG18259	32866
phyl	phyllopod	7.80873	8.0622	7.99437	5.93566	6.14683	5.77711	1624262_at	CG10108	36606
Ime4	Inducer of meiosis 4	8.38529	8.45035	8.48388	8.7664	8.764	8.64098	1624263_at	CG5933	42844
CG7182	CG7182 gene product from transcript CG7182-RB	8.77533	9.07633	9.20025	9.2592	9.30262	9.39056	1624267_at	CG7182	38944
gkt	glaikit	9.61971	9.6989	9.90975	8.91163	9.18998	9.19099	1624269_at	CG8825	33530
CG11808	CG11808 gene product from transcript CG11808-RA	8.50499	8.75769	8.71304	8.9138	9.09477	8.88598	1624271_at	CG11808	36687
CHKov1	CG10618 gene product from transcript CG10618-RE	7.31848	7.00819	6.83511	8.354	8.52968	7.83938	1624272_at	CG10618	43067
sktl	skittles	8.4421	8.37295	8.53261	8.48768	8.47245	8.42406	1624275_at	CG9985	37356
CG8273	CG8273 gene product from transcript CG8273-RA	7.70935	7.99416	7.74663	7.99567	7.89896	7.99219	1624277_at	CG8273	41159
mRpL2	mitochondrial ribosomal protein L2	9.18736	9.49118	9.5857	9.92899	9.56268	9.878	1624278_at	CG7636	39253
CG2263	CG2263 gene product from transcript CG2263-RA	9.5358	9.53083	9.74056	9.64926	9.70537	9.87066	1624280_at	CG2263	31740
Acn	Acinus	10.2463	10.2832	10.3348	10.2206	10.0896	10.2008	1624284_a_at	CG10473	35173
CG10133	CG10133 gene product from transcript CG10133-RA	7.80797	8.24737	8.16061	8.18008	8.26058	8.3167	1624289_at	CG10133	39514
CG6685	CG6685 gene product from transcript CG6685-RB	6.64758	6.62813	6.57951	6.50651	6.68967	6.36287	1624291_at	CG6685	39172
drl	derailed	11.5632	11.6268	11.7999	11.6607	12.0686	11.5756	1624297_at	CG17348	44355
nmo	nemo	11.408	11.2253	11.0204	11.2096	11.1461	10.8109	1624300_s_at	CG7892	38890
Bre1	CG10542 gene product from transcript CG10542-RB	10.226	10.2227	9.87775	10.3703	10.5054	10.1881	1624301_at	CG10542	38652
CG7903	CG7903 gene product from transcript CG7903-RB	6.88839	6.72614	6.77845	6.94757	7.13574	6.75139	1624302_at	CG7903	43554
Dsp1	Dorsal switch protein 1	11.4683	11.2681	11.2708	11.284	11.5958	11.2947	1624304_s_at	CG12223	117294
Kr-h2	Kruppel homolog 2	11.9007	12.0171	11.867	11.944	11.9735	11.933	1624305_at	CG9159	33859
CG3326	CG3326 gene product from transcript CG3326-RB	6.42213	6.63328	6.75023	6.58301	6.58097	6.54728	1624312_at	CG3326	33544
128up	upstream of RpIII128	10.5452	10.7798	10.8145	10.9026	10.8344	11.0316	1624318_at	CG8340	36288
mei-9	meiotic 9	7.3083	7.3832	7.51955	7.37964	7.54909	7.26133	1624320_at	CG3697	31373
Rac2	CG8556 gene product from transcript CG8556-RB	11.5219	11.6292	11.444	11.5762	11.3897	11.2789	1624321_at	CG8556	38831
mRpS5	mitochondrial ribosomal protein S5	10.4761	10.5902	9.95733	10.1091	10.1927	9.85975	1624324_a_at	CG40049	3355089
Drep-4	DNA fragmentation factor-related protein 4	8.44202	8.50963	8.52417	8.43269	8.32493	8.37544	1624326_at	CG9414	34734
Sep1	Septin 1	7.01088	7.75086	6.77289	7.65459	7.48743	7.37648	1624328_a_at	CG1403	33114
CG5694	CG5694 gene product from transcript CG5694-RA	10.1798	10.1858	9.57618	10.0149	10.3668	9.88042	1624330_s_at	CG5694	34362
l(2)k14505	lethal (2) k14505	9.87997	10.0923	10.1116	10.3256	10.1628	10.2748	1624331_at	CG8674	35399
CG4098	CG4098 gene product from transcript CG4098-RA	10.1722	10.4263	10.3198	9.90566	9.69045	9.78954	1624332_s_at	CG4098	39854
Aatf	apoptosis antagonizing transcription factor ortholog	8.94064	9.0269	8.93645	9.17614	9.25223	8.91227	1624335_at	CG11188	33943
Gs1l	GS1-like	8.12882	8.37278	8.29961	8.57837	8.41832	8.36773	1624340_at	CG15441	33653
Opbp	Optix-binding protein	8.89637	9.11042	9.32458	9.23081	9.1627	9.22166	1624343_at	CG30443	246618
Nop56	CG13849 gene product from transcript CG13849-RA	12.5729	12.7304	12.935	12.9236	12.8172	12.9314	1624345_a_at	CG13849	42633
scny	scrawny	10.6307	10.5424	10.6239	10.6389	10.4295	10.4108	1624348_a_at	CG5505	38648
Sec16	Sec16 ortholog (S. cerevisiae)	10.3512	10.1377	10.2426	10.1115	10.2047	10.1084	1624353_at	CG32654	32209
not	non-stop	10.7069	10.709	10.7832	10.733	10.8179	10.5426	1624354_at	CG4166	40030
bl	bancal	11.4702	11.4942	11.5826	11.6419	11.6783	11.4623	1624355_at	CG13425	43862
NAT1	CG3845 gene product from transcript CG3845-RA	13.1976	13.0921	12.8872	13.1256	12.9798	12.7822	1624361_s_at	CG3845	46020
CG4849	CG4849 gene product from transcript CG4849-RA	10.467	10.644	10.742	10.7797	10.5792	10.6318	1624364_at	CG4849	43358
CG10915	CG10915 gene product from transcript CG10915-RB	8.55769	8.73785	8.63895	9.03344	9.05519	8.76856	1624365_at	CG10915	37076
Der-1	Derlin-1	10.6631	10.9042	10.8023	11.0934	11.0841	11.0465	1624372_at	CG10908	33369
CG12481	CG12481 gene product from transcript CG12481-RB	7.99306	8.14927	8.04628	6.23829	6.27182	6.42075	1624374_at	CG12481	32364
insv	insensitive	7.14185	7.67604	7.45373	6.93289	7.32821	7.11707	1624375_at	CG3227	33441
east	enhanced adult sensory threshold	10.252	10.257	10.358	10.3665	10.3929	9.82147	1624378_at	CG4399	46006
Bet5	BET5 ortholog (S. cerevisiae)	8.94145	9.26382	9.3225	9.24425	9.41137	9.54835	1624380_at	CG1359	43590
ctrip	circadian trip	9.13339	8.748	8.76331	9.43367	9.56473	9.45095	1624385_at	CG42574	40596
CSN1b	COP9 complex homolog subunit 1 b	10.1823	10.3627	10.3385	10.4065	10.4694	10.5654	1624386_at	CG3889	40063
Asap	ArfGAP with SH3 domain, ankyrin repeat and PH domain	9.46155	9.16855	9.26296	9.22105	9.87438	9.12042	1624387_at	CG30372	35783
thoc7	CG17143 gene product from transcript CG17143-RB	10.5013	10.6637	10.7951	10.5502	10.7006	10.5467	1624390_a_at	CG17143	38033
Mvl	Malvolio	8.88177	8.82101	8.64489	8.27396	8.59659	8.32138	1624392_s_at	CG3671	42490
w	white	14.0625	14.1742	14.0966	13.566	13.4116	13.5299	1624393_at	CG2759	31271
CG7927	CG7927 gene product from transcript CG7927-RC	10.2678	10.1274	10.1976	9.96186	9.9473	10.0168	1624396_at	CG7927	38897
cdc2rk	cdc2-related-kinase	7.40196	7.61852	7.70339	7.95097	7.86218	7.80933	1624400_a_at	CG1362	36051
CG7059	CG7059 gene product from transcript CG7059-RA	6.12951	6.28598	6.37878	6.57226	6.40758	6.71746	1624405_a_at	CG7059	42626
CG5168	CG5168 gene product from transcript CG5168-RB	11.6531	11.8848	11.8622	11.752	11.5599	11.881	1624406_at	CG5168	34425
Cul1	Cullin 1	11.2916	11.3108	11.3012	11.2763	11.4432	11.2951	1624407_s_at	CG1877	35742
NetA	Netrin-A	7.07796	7.15669	7.04954	7.85175	8.21957	7.78749	1624408_at	CG18657	32398
ap	apterous	10.7656	10.414	10.5697	10.033	10.838	10.2606	1624412_at	CG8376	35509
CG10041	CG10041 gene product from transcript CG10041-RA	5.68209	5.75524	5.89543	6.55136	6.88393	6.60935	1624414_at	CG10041	41496
CG8121	CG8121 gene product from transcript CG8121-RA	11.0907	11.2299	11.0354	11.3974	11.3401	11.4527	1624415_s_at	CG8121	41113
akirin	CG8580 gene product from transcript CG8580-RD	13.2435	13.3078	13.1537	13.2625	13.435	13.0581	1624418_s_at	CG8580	38821
Cct5	T-complex Chaperonin 5	13.1178	13.2142	13.1613	13.1926	13.2191	13.3396	1624419_a_at	CG8439	36308
CG10646	CG10646 gene product from transcript CG10646-RA	8.3744	8.64934	8.41172	9.06436	9.0905	9.15898	1624427_at	CG10646	39426
CG3967	CG3967 gene product from transcript CG3967-RC	9.11227	8.86635	9.03552	8.63693	8.82207	8.93679	1624429_at	CG3967	39086
spz3	spatzle 3	8.88123	8.92455	9.00452	9.49068	9.28585	9.11828	1624432_at	CG7104	34077
tld	tolloid	8.62711	8.69864	8.85641	8.68783	8.65224	8.62643	1624434_at	CG6868	42945
CG4169	CG4169 gene product from transcript CG4169-RA	10.09	10.2913	10.336	10.5099	10.3394	10.5826	1624439_at	CG4169	39846
dco	discs overgrown	10.9115	10.7115	10.4193	10.7145	10.5774	10.2716	1624447_s_at	CG2048	43673
Orct	Organic cation transporter	7.17387	7.24697	7.21557	5.69966	5.7757	5.71548	1624450_at	CG6331	42891
pr-set7	CG3307 gene product from transcript CG3307-RB	9.25489	8.67363	9.13324	8.12174	8.22691	7.87281	1624463_s_at	CG3307	41743
Csk	C-terminal Src kinase	10.9301	10.5756	10.4855	10.4958	10.7433	10.3259	1624464_s_at	CG42317	41398
Ugt	UDP-glucose-glycoprotein glucosyltransferase	10.7082	10.6988	10.5465	10.4945	10.6156	10.5485	1624465_at	CG6850	40055
CG10026	CG10026 gene product from transcript CG10026-RA	6.87113	7.62531	6.9775	6.38454	6.25715	6.60036	1624468_a_at	CG10026	35226
Act42A	Actin 42A	13.5332	13.5737	13.3612	13.7597	13.7237	13.8524	1624471_s_at	CG12051	35526
DNApol-alpha60	DNA polymerase alpha 60kD	7.33493	7.56897	7.61896	7.83414	8.28061	8.07568	1624473_at	CG5553	44915
CG4287	CG4287 gene product from transcript CG4287-RB	8.71435	9.03826	9.01173	8.95414	9.09239	9.12372	1624474_at	CG4287	41939
Aats-asn	Asparaginyl-tRNA synthetase	10.3616	10.5878	10.6485	10.7552	10.4797	10.8382	1624475_at	CG10687	35194
Tom	Twin of m4	11.1341	11.4964	11.3505	11.8173	11.9531	11.8611	1624476_at	CG5185	39619
Roc1a	CG16982 gene product from transcript CG16982-RC	9.2224	9.40639	9.3229	9.55251	9.56069	9.59679	1624478_at	CG16982	31014
mRpL43	mitochondrial ribosomal protein L43	8.46044	8.70864	8.82411	9.0003	8.76188	9.03732	1624480_at	CG5479	37750
CG43427	CG43427 gene product from transcript CG43427-RP	9.9875	9.61701	9.59274	9.44329	9.79525	9.29905	1624481_a_at	CG43427	40583
smid	smallminded	10.7661	10.74	10.8097	10.6686	10.8361	10.8469	1624482_at	CG8571	38824
Tdrd3	tudor domain containing 3 ortholog (H. sapiens)	9.40901	9.54703	9.32861	9.4141	9.33248	9.32446	1624483_at	CG13472	39612
BEAF-32	Boundary element-associated factor of 32kD	10.7864	10.9946	10.7977	11.2258	11.2716	11.218	1624484_a_at	CG10159	36645
CG17734	CG17734 gene product from transcript CG17734-RA	11.1224	11.2308	11.0614	11.5836	11.5677	11.6441	1624488_a_at	CG17734	41359
CG11596	CG11596 gene product from transcript CG11596-RA	9.60598	9.6515	9.65005	9.4927	9.43748	9.53309	1624489_a_at	CG11596	31158
pdm2	POU domain protein 2	8.69727	8.57126	8.65592	8.73183	9.02674	8.61944	1624491_a_at	CG12287	34673
Pbp45	PSEA-binding protein 45kD	7.24081	7.66109	7.74224	7.75108	7.86881	7.73767	1624492_at	CG9597	41920
x16	CG10203 gene product from transcript CG10203-RB	11.7821	11.6854	11.6966	11.8215	12.0537	11.8029	1624496_at	CG10203	33967
Hph	HIF prolyl hydroxylase	9.16367	9.16779	9.3914	9.33639	9.13191	9.14965	1624497_at	CG44015	40633
CG9911	CG9911 gene product from transcript CG9911-RD	10.8334	11.0904	11.0496	11.0197	10.9456	11.0955	1624499_s_at	CG9911	32588
CG1104	CG1104 gene product from transcript CG1104-RC	9.34234	9.47136	9.47337	9.52777	9.50418	9.65613	1624502_a_at	CG1104	40843
Rcd2	Reduction in Cnn dots 2	8.03259	7.69254	8.14076	6.76692	7.15685	7.00903	1624503_at	CG4786	40283
Mtch	Mitochondrial carrier homolog 1	10.9169	11.058	11.1599	10.9963	10.9111	11.1363	1624504_s_at	CG6851	38026
Ggt-1	gamma-glutamyl transpeptidase	7.0184	7.27087	6.99677	6.94195	6.8735	7.05622	1624515_at	CG6461	32839
Ect3	Ectoderm-expressed 3	10.0066	10.3617	10.0193	4.79333	4.95263	5.38872	1624517_at	CG3132	41457
CG13369	CG13369 gene product from transcript CG13369-RA	8.00037	8.38435	8.50535	7.61593	7.37127	7.7827	1624518_at	CG13369	31007
ftz-f1	ftz transcription factor 1	7.50854	6.28595	6.39783	6.67422	7.22456	6.5053	1624520_a_at	CG4059	40045
CG17896	CG17896 gene product from transcript CG17896-RB	11.0308	11.1285	11.2848	11.1596	11.1616	11.1378	1624521_a_at	CG17896	30995
RpS17	Ribosomal protein S17	14.3788	14.4568	14.4667	14.507	14.4464	14.5163	1624529_at	CG3922	39088
RhoBTB	Rho-related BTB domain containing	10.4421	10.4361	10.3622	10.6011	10.6349	10.5996	1624530_at	CG5701	40249
trx	trithorax	10.8971	10.8321	10.4951	11.0462	11.1489	10.547	1624533_s_at	CG8651	41737
CG33229	CG33229 gene product from transcript CG33229-RB	8.99307	9.30336	9.15926	9.96454	10.2637	10.1145	1624535_at	CG33229	2768996
Atxn7	Ataxin 7	9.34672	9.34257	9.24814	9.41675	9.35037	9.43204	1624537_s_at	CG9866	33423
Oga	O-GlcNAcase	9.84806	10.0538	10.2703	10.3145	10.1616	10.1499	1624539_at	CG5871	42518
RhoGAP19D	Rho GTPase activating protein at 19D	10.2705	9.79053	9.68433	9.41748	9.88421	9.34258	1624541_at	CG1412	33048
B52	CG10851 gene product from transcript CG10851-RN	10.8962	11.2538	10.5563	10.9566	10.8384	10.8191	1624547_s_at	CG10851	41670
CG3523	CG3523 gene product from transcript CG3523-RA	11.0059	10.9587	11.1527	10.3814	10.6088	10.4936	1624549_at	CG3523	33524
Trf	TBP-related factor	9.81528	10.043	9.83192	10.0646	9.95139	9.81103	1624550_at	CG7562	34102
Ets97D	Ets at 97D	9.08353	9.21678	9.03077	9.01491	9.32682	9.2577	1624555_at	CG6338	43236
Fen1	Flap endonuclease 1	9.04467	9.28271	9.34072	9.63232	9.64896	9.67774	1624557_at	CG8648	36887
Mlf	Myelodysplasia/myeloid leukemia factor	11.6227	11.5763	11.4383	11.3106	11.5487	11.4087	1624559_a_at	CG8295	36750
ergic53	CG6822 gene product from transcript CG6822-RB	11.3752	11.1983	11.1242	10.7802	11.1534	10.7757	1624560_at	CG6822	44679
CG16711	CG16711 gene product from transcript CG16711-RB	7.28267	7.04801	6.78976	6.99118	7.50489	6.73395	1624565_a_at	CG16711	39135
Rab35	CG9575 gene product from transcript CG9575-RD	7.24258	7.05352	6.92743	7.33301	7.35189	7.07282	1624567_at	CG9575	33014
CG7985	CG7985 gene product from transcript CG7985-RB	7.66445	7.84791	7.65642	7.63779	7.80653	7.59763	1624568_at	CG7985	42178
TfIIA-L	Transcription factor IIA L	11.1634	11.1948	11.2623	11.1928	11.2223	11.2908	1624570_a_at	CG5930	43284
MED21	Mediator complex subunit 21	10.6467	10.589	10.442	10.6391	10.9136	10.8318	1624572_a_at	CG17397	3354977
GstZ1	Glutathione S transferase Z1	8.13782	8.24466	8.52666	8.70847	8.59221	8.79649	1624580_at	CG9362	41132
CG6115	CG6115 gene product from transcript CG6115-RB	12.0177	12.2383	11.9991	12.1796	12.0117	12.0522	1624583_at	CG6115	50459
CenG1A	Centaurin gamma 1A	9.50971	8.89882	8.96839	8.39719	9.18893	8.64969	1624589_a_at	CG31811	34803
CG5188	CG5188 gene product from transcript CG5188-RA	8.07235	8.54506	8.60934	8.69329	8.58455	8.72416	1624592_at	CG5188	34428
Sk2	Sphingosine kinase 2	9.51348	9.55915	9.60625	9.53215	9.50626	9.65663	1624594_at	CG32484	326219
Rbp2	RNA-binding protein 2	8.74655	8.58742	7.42247	9.33067	9.49658	8.4444	1624595_a_at	CG4429	49809
CG10754	CG10754 gene product from transcript CG10754-RA	10.5874	11.0502	10.9397	10.9789	10.913	11.0667	1624603_at	CG10754	39456
CG34200	CG34200 gene product from transcript CG34200-RA	10.0004	9.88455	10.0563	9.93342	9.87125	10.1986	1624607_at	CG34200	5740389
CG2852	CG2852 gene product from transcript CG2852-RD	13.9409	14.1358	14.1009	14.1287	14.135	14.1167	1624611_a_at	CG2852	37591
CG5986	CG5986 gene product from transcript CG5986-RA	9.45584	9.70128	9.83685	9.9128	10.0176	9.93454	1624613_at	CG5986	192506
CG14894	CG14894 gene product from transcript CG14894-RB	8.72819	8.92729	9.05148	8.73348	8.89901	9.03299	1624614_at	CG14894	41993
CG1665	CG1665 gene product from transcript CG1665-RA	8.99363	9.17589	9.03678	9.17537	9.06715	9.30434	1624617_at	CG1665	36014
RabX1	CG3870 gene product from transcript CG3870-RA	8.09726	8.29301	8.15648	8.1922	8.62905	8.07391	1624618_at	CG3870	44172
Klp61F	Kinesin-like protein at 61F	11.0378	11.0566	11.0808	11.2159	11.1607	11.0351	1624620_at	CG9191	38135
CG43333	CG43333 gene product from transcript CG43333-RA	8.57989	8.58677	8.43497	6.60592	6.99856	6.5373	1624623_at	CG43333	34830
twin	CG31137 gene product from transcript CG31137-RE	10.3565	10.2132	10.3146	10.5445	10.5237	10.2276	1624627_s_at	CG31137	42880
Klp3A	Kinesin-like protein at 3A	10.6944	10.6032	10.9335	10.7295	10.7219	10.7182	1624632_at	CG8590	31240
CG14210	CG14210 gene product from transcript CG14210-RA	10.0142	10.1549	10.3653	10.1597	10.1328	10.3024	1624635_at	CG14210	32958
adp	adipose	7.16856	7.44931	7.27442	7.49858	7.50881	7.46559	1624637_at	CG5124	37073
CG4365	CG4365 gene product from transcript CG4365-RB	9.93105	10.181	10.2907	10.1673	10.1086	10.1829	1624638_a_at	CG4365	40299
Slu7	CG1420 gene product from transcript CG1420-RA	8.40085	8.36874	8.57117	8.49917	8.66141	8.39825	1624639_at	CG1420	43427
CG5514	CG5514 gene product from transcript CG5514-RB	8.23572	8.17122	8.22559	8.34558	8.50685	8.06079	1624644_a_at	CG5514	43352
rogdi	CG7725 gene product from transcript CG7725-RB	8.55754	8.65683	8.65117	8.78231	9.00526	8.8555	1624649_a_at	CG7725	39917
LRP1	LDL receptor protein 1	9.45069	9.20539	8.57466	8.83978	8.95182	8.58843	1624650_at	CG33087	35799
CG4293	CG4293 gene product from transcript CG4293-RD	9.38669	9.46163	9.45463	9.57942	9.50561	9.50085	1624656_s_at	CG4293	31001
CG33158	CG33158 gene product from transcript CG33158-RB	8.73779	8.85303	9.0863	8.98984	8.92603	8.96857	1624658_at	CG33158	39834
Ptp10D	Protein tyrosine phosphatase 10D	9.61297	9.14891	8.96599	9.03977	9.2419	9.03006	1624660_at	CG1817	32115
CG9257	CG9257 gene product from transcript CG9257-RA	9.05783	9.32715	9.27015	9.24733	9.12359	9.22853	1624665_at	CG9257	35375
CG9422	CG9422 gene product from transcript CG9422-RC	9.2037	9.35532	9.36791	9.21282	9.08377	9.04734	1624668_s_at	CG9422	35574
CG7009	CG7009 gene product from transcript CG7009-RA	8.72577	8.99407	9.01294	8.98704	8.93117	8.98627	1624669_at	CG7009	42508
Etl1	Etl1 homologue	8.30621	8.31578	8.36383	8.25006	8.37518	8.26759	1624673_at	CG5899	34311
UBL3	CG9038 gene product from transcript CG9038-RC	11.2064	11.2524	11.0703	11.1591	11.2324	10.9956	1624675_at	CG9038	32541
RhoGEF4	Rho guanine nucleotide exchange factor 4	10.2373	10.3822	10.3111	10.1896	10.1302	10.2617	1624680_a_at	CG8606	38806
CG17680	CG17680 gene product from transcript CG17680-RA	9.80174	10.0153	9.98868	10.2753	10.2203	10.5019	1624683_at	CG17680	37071
Exo84	Exo84 ortholog (S. cerevisiae)	9.43189	9.54218	9.44385	9.47205	9.50559	9.5013	1624684_at	CG6095	43163
NUCB1	CG32190 gene product from transcript CG32190-RA	10.6143	10.5422	10.2629	10.4882	10.5141	10.3812	1624685_at	CG32190	39978
dnc	dunce	7.89598	7.17858	7.65076	6.98759	7.32876	6.38305	1624686_a_at	CG32498	31309
CG6878	CG6878 gene product from transcript CG6878-RA	9.09296	9.15029	9.28304	9.2673	9.03107	9.44893	1624690_at	CG6878	39656
Arf102F	ADP ribosylation factor at 102F	11.8792	11.7507	11.6995	11.9118	12.0741	12.1763	1624693_at	CG11027	43823
Bx	Beadex	9.82117	9.8251	9.88714	9.92206	10.3297	9.53285	1624699_s_at	CG44425	32846
fax	failed axon connections	13.7919	13.3655	12.9958	13.4335	13.6391	13.3949	1624705_a_at	CG4609	39826
Unc-13-4B	Unc-13 ortholog 4B (C. elegans)	7.16061	6.93777	6.80437	7.14764	7.34518	7.22681	1624706_at	CG34349	43002
woc	without children	12.3204	12.1673	12.1896	12.419	12.465	12.3154	1624714_at	CG5965	47249
mtacp1	mitochondrial acyl carrier protein 1	10.6402	10.879	10.8853	11.272	10.9988	11.4549	1624715_at	CG9160	38154
CG10777	CG10777 gene product from transcript CG10777-RB	10.6044	9.4207	9.48172	9.91847	10.3323	9.54803	1624719_at	CG10777	31707
vimar	visceral mesodermal armadillo-repeats	10.1293	9.90503	9.45253	9.95846	10.4708	9.7894	1624721_at	CG3572	35609
P5CDh1	delta-1-Pyrroline-5-carboxylate dehydrogenase 1	10.5058	10.3776	10.6857	10.3424	10.6525	10.436	1624726_s_at	CG7145	40434
Ubp64E	Ubiquitin-specific protease 64E	10.9101	10.878	11.0531	10.6578	10.724	10.5792	1624727_s_at	CG5486	38644
lola	longitudinals lacking	8.24814	7.75671	7.63019	7.48796	6.98299	7.03598	1624729_at	CG12052	44548
GstE5	Glutathione S transferase E5	6.34933	6.67733	6.81552	6.378	6.13811	6.63212	1624732_at	CG17527	37110
RpS6	Ribosomal protein S6	6.37051	6.46313	6.68371	6.92437	6.59355	6.73544	1624738_at	CG10944	31700
EloC	Elongin C	11.9991	12.1028	12.149	12.2076	12.2157	12.4002	1624742_a_at	CG9291	37237
PpD3	Protein phosphatase D3	10.3129	10.3116	10.4029	10.1337	10.2791	10.2093	1624743_s_at	CG8402	49779
nuf	nuclear fallout	11.6364	11.2847	11.1751	11.1004	11.4448	11.0988	1624744_a_at	CG33991	39572
Ts	CG3181 gene product from transcript CG3181-RA	9.08213	9.17672	9.16068	9.37168	9.47315	9.34649	1624747_at	CG3181	33499
CG8545	CG8545 gene product from transcript CG8545-RA	10.2126	10.0683	10.1718	10.2433	10.2574	10.0303	1624750_at	CG8545	36365
Prestin	CG5485 gene product from transcript CG5485-RA	6.27872	6.34017	6.19348	6.60376	6.71712	6.58523	1624752_at	CG5485	39996
flw	flapwing	11.4551	11.3789	11.1721	11.3833	11.4872	11.192	1624755_a_at	CG2096	44289
CG5009	CG5009 gene product from transcript CG5009-RA	8.43086	8.5581	8.47762	8.69772	8.70859	8.78787	1624756_at	CG5009	37028
Antp	Antennapedia	9.72722	8.67692	8.99491	8.43354	8.58828	8.05646	1624759_s_at	CG1028	40835
CG8306	CG8306 gene product from transcript CG8306-RA	10.4333	10.5399	10.5933	10.7641	10.5926	10.7085	1624760_at	CG8306	36857
CG2556	CG2556 gene product from transcript CG2556-RA	7.94469	8.30536	8.27142	7.55054	7.41658	7.50078	1624763_at	CG2556	32201
mRpL36	mitochondrial ribosomal protein L36	9.5467	9.77081	9.90569	10.0109	9.57359	10.077	1624765_at	CG18767	59151
Dsp1	Dorsal switch protein 1	11.8455	11.7956	11.5604	11.8021	11.995	11.6872	1624766_s_at	CG12223	117294
Fas2	Fasciclin 2	10.6019	10.5176	10.2427	9.9812	9.97707	9.48445	1624774_a_at	CG3665	31364
CG10628	CG10628 gene product from transcript CG10628-RA	8.0464	8.09443	8.24098	8.08963	7.99821	7.88405	1624775_at	CG10628	35263
mtacp1	mitochondrial acyl carrier protein 1	11.1394	11.2661	11.386	11.4164	11.3051	11.5811	1624776_a_at	CG9160	38154
pcm	pacman	10.1284	10.121	10.4022	10.2374	10.3006	10.1868	1624778_at	CG3291	32935
CG11583	CG11583 gene product from transcript CG11583-RA	10.5045	10.6869	10.6681	10.8102	10.7429	10.6167	1624779_at	CG11583	326206
G9a	CG2995 gene product from transcript CG2995-RB	9.19596	8.80027	8.85357	8.28137	8.60919	8.01083	1624780_at	CG2995	30971
Uev1A	CG10640 gene product from transcript CG10640-RB	11.7435	11.9348	11.6981	11.9573	12.0863	11.9068	1624782_a_at	CG10640	38613
CG3773	CG3773 gene product from transcript CG3773-RA	7.9668	8.09089	8.33167	8.50563	8.54226	8.58886	1624788_at	CG3773	42309
RpS28b	Ribosomal protein S28b	14.6441	14.6299	14.6641	14.599	14.5931	14.6708	1624792_at	CG2998	31897
CG1105	CG1105 gene product from transcript CG1105-RA	9.27633	9.4937	9.48911	9.20434	9.11091	9.39012	1624795_at	CG1105	40841
CG1637	CG1637 gene product from transcript CG1637-RC	6.82438	6.79713	6.58576	6.81911	6.90698	7.03039	1624797_at	CG1637	32019
Galphaq	G protein alpha q subunit	9.13905	8.87029	8.73357	8.55416	8.62354	8.20872	1624798_s_at	CG17759	36384
GstE11	Glutathione S transferase E11	10.6759	11.0593	11.097	11.7692	11.2607	11.7913	1624800_at	CG5224	37128
Ppcs	Phosphopantothenoylcysteine synthetase	6.91999	6.67188	6.74778	6.69575	7.02525	6.53579	1624807_at	CG5629	42295
CG11070	CG11070 gene product from transcript CG11070-RA	8.45316	8.54712	8.64599	8.23883	8.45566	8.4503	1624812_at	CG11070	33932
CG34008	CG34008 gene product from transcript CG34008-RA	7.53875	7.6392	7.63761	7.62569	7.77074	7.91162	1624813_s_at	CG34008	3885577
Ssrp	Structure specific recognition protein	10.159	10.102	10.2633	11.184	11.2006	10.9326	1624815_at	CG4817	37767
Sply	Sphingosine-1-phosphate lyase	9.39864	9.54403	9.45396	9.65636	9.43936	9.67116	1624818_s_at	CG8946	46059
CG8800	CG8800 gene product from transcript CG8800-RA	6.08387	5.73348	6.54594	6.91853	6.63133	6.87694	1624820_at	CG8800	35962
CG8552	CG8552 gene product from transcript CG8552-RD	8.83006	8.62356	8.68091	8.69301	8.92989	8.53694	1624826_at	CG8552	34109
CG31360	CG31360 gene product from transcript CG31360-RA	9.84522	9.71475	9.60531	9.7881	9.57763	9.81084	1624831_at	CG31360	318698
CG7506	CG7506 gene product from transcript CG7506-RA	8.95681	9.23168	9.39228	8.62267	8.40145	8.69799	1624837_at	CG7506	38857
h	hairy	12.712	12.2791	12.3509	11.7314	11.7292	11.3849	1624839_at	CG6494	38995
CG13585	CG13585 gene product from transcript CG13585-RA	10.1348	10.2658	10.2504	10.0471	10.0703	10.3442	1624841_s_at	CG13585	37918
sun	stunted	6.85482	6.64747	7.05044	6.11276	6.72861	6.98299	1624845_a_at	CG9032	44046
CG11985	CG11985 gene product from transcript CG11985-RA	9.99333	10.1199	10.236	10.1881	10.3339	10.4376	1624847_at	CG11985	50007
Prp18	CG6011 gene product from transcript CG6011-RA	7.43035	7.85219	7.8149	7.42363	7.462	7.64772	1624848_at	CG6011	42285
Prosap	CG30483 gene product from transcript CG30483-RD	10.7808	10.5624	10.3354	10.7478	10.9685	10.5966	1624849_at	CG30483	50225
Tango13	Transport and Golgi organization 13	6.79909	7.78406	7.71026	7.43163	7.12481	6.87345	1624851_at	CG32632	32312
Lis-1	Lissencephaly-1	8.4232	8.17183	7.9853	8.09463	8.84724	8.17819	1624854_s_at	CG8440	36791
Fis1	CG17510 gene product from transcript CG17510-RA	8.51628	7.51215	8.42655	7.84159	8.7781	8.29849	1624857_at	CG17510	49892
CG6693	CG6693 gene product from transcript CG6693-RA	11.1469	11.3546	11.3328	11.3675	11.3652	11.3518	1624858_at	CG6693	41346
rpr	reaper	8.99487	8.82864	8.97323	9.61349	9.60774	9.28903	1624859_at	CG4319	40015
AlkB	CG33250 gene product from transcript CG33250-RA	8.32114	8.51727	8.55435	8.33623	8.51387	8.31208	1624861_at	CG33250	2768870
CG43117	CG43117 gene product from transcript CG43117-RB	8.05276	8.1616	8.39589	6.61808	6.59396	6.75986	1624862_at	CG43117	12798272
CG8042	CG8042 gene product from transcript CG8042-RA	8.48634	8.56358	8.61024	8.36938	8.41382	8.41213	1624863_a_at	CG8042	38886
dock	dreadlocks	9.78459	9.59168	9.43097	9.6715	9.72839	9.66729	1624864_s_at	CG3727	33262
kar	karmoisin	6.95488	6.96857	7.30804	7.35709	7.60047	6.92567	1624873_at	CG12286	45883
CG11448	CG11448 gene product from transcript CG11448-RB	8.0437	7.78229	8.04697	7.90384	8.13963	7.6478	1624881_at	CG11448	31090
Nedd8	CG10679 gene product from transcript CG10679-RB	11.563	11.5762	11.6094	11.783	11.8546	12.0807	1624883_at	CG10679	35151
CG32645	CG32645 gene product from transcript CG32645-RB	6.64916	6.5433	6.71268	6.25662	6.65	6.12216	1624885_at	CG32645	32264
CG8223	CG8223 gene product from transcript CG8223-RA	11.884	11.9517	11.9781	12.201	12.2296	12.1899	1624887_at	CG8223	41045
Pex2	Peroxin 2	6.83176	6.99031	7.28083	7.16071	7.65543	7.47983	1624888_at	CG7081	38941
Reph	Regulator of eph expression	8.47073	7.89948	7.79498	7.31096	7.82054	6.87778	1624889_a_at	CG3920	47399
CG12393	CG12393 gene product from transcript CG12393-RB	9.31025	9.58156	9.62458	9.57458	9.47431	9.55234	1624890_s_at	CG12393	33849
CSN8	COP9 complex homolog subunit 8	11.2671	11.3371	11.4926	11.4441	11.3838	11.7104	1624894_s_at	CG42522	49077
Kmn1	kinetochore Mis12-Ndc80 network component 1	8.69207	8.72707	8.66614	8.59171	8.96495	8.87527	1624897_at	CG1558	32102
Ras85D	Ras oncogene at 85D	12.1262	12.1403	11.9119	12.118	12.2817	12.1009	1624899_at	CG9375	41140
CG9272	CG9272 gene product from transcript CG9272-RA	7.88489	8.21375	8.25126	7.93786	8.06386	8.21836	1624901_at	CG9272	35365
ste24a	prenyl protease type I	9.77285	9.93151	9.92757	9.7157	9.66058	9.93155	1624905_at	CG9000	36908
RpS27A	Ribosomal protein S27A	14.7315	14.744	14.7569	14.7179	14.7511	14.7673	1624906_at	CG5271	34420
Tsp42Ee	Tetraspanin 42Ee	12.5819	12.4695	12.5676	12.2498	12.3875	12.2243	1624907_at	CG10106	35614
oaf	out at first	7.38897	7.16855	7.14685	6.9849	6.6297	6.89097	1624913_s_at	CG9884	33435
CG8525	CG8525 gene product from transcript CG8525-RA	8.89987	9.18976	9.41611	9.32101	9.16209	9.32836	1624919_at	CG8525	36358
Pak3	CG14895 gene product from transcript CG14895-RD	11.3919	11.1366	10.9442	10.7501	11.3566	10.8373	1624923_s_at	CG14895	41995
Crtc	CREB-regulated transcription coactivator	10.3623	9.9052	9.81866	9.92883	9.84051	9.25101	1624928_at	CG6064	39970
CG31710	CG31710 gene product from transcript CG31710-RD	9.48216	9.50119	9.42127	9.8931	9.90002	9.74376	1624929_at	CG31710	318907
cib	ciboulot	13.6026	13.2793	13.4087	12.9925	13.4142	13.1627	1624931_at	CG4944	31359
olf413	CG12673 gene product from transcript CG12673-RC	7.64695	7.52471	7.0972	8.1087	7.78211	7.92174	1624934_at	CG12673	40453
CG9601	CG9601 gene product from transcript CG9601-RA	9.50646	9.59416	9.56023	9.40844	9.44085	9.55136	1624935_at	CG9601	40994
CG12288	CG12288 gene product from transcript CG12288-RA	8.2477	8.39753	8.32066	8.1841	8.65762	8.37379	1624937_at	CG12288	35027
Brca2	Breast cancer 2, early onset homolog	6.56985	6.5763	6.53293	6.53836	6.883	6.31182	1624941_at	CG30169	37916
CG12948	CG12948 gene product from transcript CG12948-RB	10.7508	10.9826	10.8466	11.1261	11.0345	10.935	1624948_at	CG12948	41187
tst	twister	7.87079	7.8196	7.98213	7.84297	7.78643	7.87899	1624956_at	CG10210	42813
mam	mastermind	6.49712	6.42619	6.54084	6.57902	6.52342	6.51505	1624960_at	CG8118	36555
Cul3	Cullin 3	9.31742	9.24236	8.89744	9.20338	9.2959	9.10042	1624970_s_at	CG42616	34896
CG5254	CG5254 gene product from transcript CG5254-RB	6.32523	6.47724	6.7151	6.60099	6.56997	6.63761	1624971_at	CG5254	31020
CG10576	CG10576 gene product from transcript CG10576-RD	12.3288	12.4759	12.241	12.5879	12.569	12.5771	1624981_a_at	CG10576	38645
RpS18	Ribosomal protein S18	14.6079	14.6513	14.6613	14.6442	14.6431	14.6391	1624983_s_at	CG8900	37292
CG8021	CG8021 gene product from transcript CG8021-RA	6.32259	6.3639	6.82446	6.92258	6.67279	6.8817	1624984_at	CG8021	41021
CG9836	CG9836 gene product from transcript CG9836-RA	10.8732	10.9938	11.1522	10.9431	10.6139	11.0167	1624986_at	CG9836	41059
Ef1alpha100E	Elongation factor 1alpha100E	11.5938	11.3669	11.4159	7.30176	7.62533	9.24057	1624989_s_at	CG1873	43736
mey	morpheyus	10.2273	10.2922	10.2273	10.3514	10.3861	10.3723	1624990_at	CG12063	43715
dup	double parked	10.3313	10.4136	10.3772	10.7317	10.8369	10.8234	1624994_at	CG8171	47121
CG3368	CG3368 gene product from transcript CG3368-RA	9.3234	9.33955	9.30181	9.05223	8.96152	9.00857	1624996_at	CG3368	43292
Sep5	Septin 5	9.10118	9.25152	9.17919	9.25759	9.3266	9.37839	1624997_s_at	CG2916	43990
CG32441	CG32441 gene product from transcript CG32441-RD	10.272	10.6012	10.4773	10.5378	10.244	10.584	1625000_a_at	CG32441	40396
Capr	Caprin	11.7739	11.5319	11.4245	11.4183	11.5554	11.3798	1625004_at	CG18811	59172
Ant2	Adenine nucleotide translocase 2	6.9699	7.09223	7.11362	7.89301	7.15819	7.19452	1625005_s_at	CG1683	32008
Tango4	Transport and Golgi organization 4	9.20645	9.37249	9.58487	9.55819	9.58842	9.60613	1625006_at	CG1796	32168
jvl	javelin-like	8.0333	7.89832	7.29939	7.77978	7.74915	7.57602	1625008_at	CG43162	41788
vir-1	virus-induced RNA 1	10.3926	10.4853	10.2413	10.5759	10.6419	10.4394	1625012_s_at	CG31764	34652
Ilk	Integrin linked kinase	9.87741	10.0089	10.2014	9.9721	9.95956	10.0215	1625014_at	CG10504	53573
CG3732	CG3732 gene product from transcript CG3732-RA	10.6415	10.698	10.8826	10.8168	10.7521	10.7109	1625017_at	CG3732	37588
angel	CG12273 gene product from transcript CG12273-RA	8.01402	8.52694	8.5213	8.38665	8.17171	8.24272	1625019_at	CG12273	37748
Zwilch	CG18729 gene product from transcript CG18729-RA	9.75003	9.71202	9.82818	9.4335	9.68008	9.73058	1625024_at	CG18729	59247
GXIVsPLA2	CG17035 gene product from transcript CG17035-RD	7.77126	7.95383	7.87036	7.85484	7.91676	7.99585	1625027_a_at	CG17035	39734
nclb	no child left behind	6.67477	6.629	6.77473	6.8176	7.00986	6.87336	1625030_at	CG6751	36150
CG7841	CG7841 gene product from transcript CG7841-RB	7.61925	8.1264	7.73466	7.49446	7.67674	7.58343	1625031_at	CG7841	39672
mod(r)	modifier of rudimentary	9.6925	10.0961	9.87487	9.76604	9.74441	9.84105	1625032_s_at	CG17828	31006
CG16791	CG16791 gene product from transcript CG16791-RD	10.578	10.5357	10.6069	10.5103	10.5232	10.2631	1625033_at	CG16791	42531
tacc	transforming acidic coiled-coil protein	11.0757	11	10.7536	10.9211	10.9745	10.6556	1625034_s_at	CG9765	40589
insc	inscuteable	7.54009	7.73195	7.8169	7.67564	7.82514	7.74037	1625035_at	CG11312	37355
lok	loki	9.78676	9.81312	9.86538	9.66212	9.6486	9.75651	1625038_s_at	CG10895	35288
Oatp74D	Organic anion transporting polypeptide 74D	10.7919	10.7125	10.5167	10.3897	10.4445	10.2601	1625041_at	CG7571	39954
CG8891	CG8891 gene product from transcript CG8891-RA	9.7939	10.0076	10.1684	10.4826	10.2434	10.6123	1625044_at	CG8891	33718
Rbm13	RNA-binding motif protein 13	9.2611	9.22084	9.45857	9.73002	9.85704	9.71415	1625046_at	CG10648	31818
qkr58E-2	quaking related 58E-2	10.2173	10.2777	10.2376	9.76436	9.98692	9.67214	1625047_at	CG5821	37562
Nf1	Neurofibromin 1	9.44343	9.02655	9.04113	8.9729	9.34816	8.72898	1625048_at	CG8318	43149
4EHP	eIF4E-Homologous Protein	9.46718	9.58106	9.3222	9.58746	9.26536	8.95075	1625051_at	CG33100	326255
Ost48	Oligosaccharyltransferase 48kD subunit	11.5708	11.8255	11.7577	11.8421	11.7654	11.925	1625055_at	CG9022	31849
CG7974	CG7974 gene product from transcript CG7974-RB	6.64022	6.76246	6.75748	7.36138	7.76548	7.36083	1625060_at	CG7974	38207
Rad23	CG1836 gene product from transcript CG1836-RC	11.5375	11.5821	11.4615	11.2777	11.3275	11.3056	1625068_a_at	CG1836	43785
Nep2	Neprilysin 2	9.26354	9.42296	9.37249	8.82416	8.77168	8.95001	1625075_at	CG9761	40588
eIF-3p40	Eukaryotic initiation factor 3 p40 subunit	12.2937	12.4219	12.4651	12.4776	12.3608	12.4637	1625078_at	CG9124	45682
tral	trailer hitch	11.9634	11.7892	11.4563	11.8542	11.7824	11.4837	1625080_at	CG10686	39430
CG32137	CG32137 gene product from transcript CG32137-RB	10.6796	10.4666	10.6771	10.7736	10.7715	10.7448	1625087_a_at	CG32137	39537
CG17996	CG17996 gene product from transcript CG17996-RA	7.81496	7.85592	8.10806	8.05413	7.85039	8.33346	1625088_at	CG17996	34998
CD98hc	CD98 heavy chain	12.3474	12.4282	12.4162	12.4671	12.4881	12.5564	1625095_at	CG2791	40941
CG9300	CG9300 gene product from transcript CG9300-RA	8.82064	8.92103	9.02566	8.88498	8.84231	9.02655	1625096_at	CG9300	40128
CG14299	CG14299 gene product from transcript CG14299-RD	8.6222	8.88951	8.8576	8.96676	8.99883	8.75633	1625102_at	CG14299	42256
brn	brainiac	7.28233	7.31451	7.35798	7.44115	7.59912	7.61287	1625107_at	CG4934	31358
Rrp1	Recombination repair protein 1	11.8448	11.8958	11.7843	12.1586	12.0508	12.1081	1625109_at	CG3178	33500
cpa	capping protein alpha	11.9038	12.0043	11.8759	11.8154	11.9654	11.89	1625110_at	CG10540	37387
Snr1	Snf5-related 1	11.3766	11.5721	11.6087	11.7216	11.5597	11.7152	1625112_at	CG1064	40657
CG6509	CG6509 gene product from transcript CG6509-RA	10.4132	10.0705	10.0525	10.0025	10.3552	9.97164	1625113_s_at	CG6509	34573
Cyp310a1	CG10391 gene product from transcript CG10391-RA	9.2877	9.17409	9.13419	9.70715	10.1027	9.53402	1625114_at	CG10391	35115
trol	terribly reduced optic lobes	10.3703	10.2433	10.9769	7.03372	7.15839	7.27297	1625116_at	CG33950	45320
e(y)3	enhancer of yellow 3	10.1808	10.2338	10.3377	10.496	10.3785	10.0861	1625117_at	CG12238	32965
RhoGAP54D	Rho GTPase activating protein at 54D	8.74841	8.77858	8.81376	8.72524	8.92031	8.73078	1625119_at	CG6477	36996
CG14630	CG14630 gene product from transcript CG14630-RA	7.38374	7.59608	7.65099	7.16078	7.37813	7.17266	1625120_at	CG14630	44620
CG5599	CG5599 gene product from transcript CG5599-RA	7.24801	7.2508	7.37752	7.08269	7.25783	7.43371	1625125_at	CG5599	32441
snama	something that sticks like glue	8.9345	9.00122	8.68787	9.0265	8.86234	8.84784	1625126_at	CG3231	37857
fs(1)h	female sterile (1) homeotic	12.4165	11.9472	12.0033	12.3129	12.4768	11.8517	1625127_at	CG2252	31722
CoVIIc	Cytochrome c oxidase subunit VIIc	11.7363	11.8173	11.9474	12.2164	11.7652	12.3623	1625128_a_at	CG2249	50246
CG8170	CG8170 gene product from transcript CG8170-RA	7.37187	7.47326	7.15585	6.6254	6.9711	6.6868	1625130_at	CG8170	35908
Vha55	Vacuolar H[+]-ATPase 55kD subunit	10.7187	10.527	10.739	10.7464	10.7642	10.7497	1625131_s_at	CG17369	41550
p53	CG33336 gene product from transcript CG33336-RB	8.89569	9.11734	8.97469	8.82333	8.81708	8.85397	1625134_at	CG33336	2768677
mRpS18B	mitochondrial ribosomal protein S18B	9.48858	9.78173	9.84192	9.94111	9.92316	10.0968	1625136_s_at	CG10757	35299
CG3281	CG3281 gene product from transcript CG3281-RA	7.83936	8.08834	7.92831	8.14761	8.15507	8.14608	1625137_at	CG3281	41445
Gadd45	CG11086 gene product from transcript CG11086-RA	9.25333	9.75349	9.1245	9.23364	9.21775	8.60119	1625139_at	CG11086	35646
CG14715	CG14715 gene product from transcript CG14715-RA	10.2154	10.2535	10.2573	10.1259	9.85748	10.2673	1625141_at	CG14715	41403
CG6758	CG6758 gene product from transcript CG6758-RA	8.15222	8.32097	8.46743	8.38951	8.29765	8.44794	1625144_at	CG6758	37532
AnxB11	Annexin B11	11.2334	11.1381	11.2895	11.1229	11.2058	11.1459	1625145_a_at	CG9968	32612
14-3-3zeta	CG17870 gene product from transcript CG17870-RE	10.7275	9.96663	9.69177	9.9255	9.91843	9.6607	1625148_s_at	CG17870	36059
EF2	Elongation factor 2	14.5655	14.539	14.5282	14.4994	14.5181	14.515	1625150_s_at	CG2238	35422
CG17612	CG17612 gene product from transcript CG17612-RB	6.71411	6.36654	6.84138	5.79005	5.7164	5.76504	1625152_s_at	CG17612	33639
pot	papillote	11.5331	11.359	10.9526	11.4409	11.5723	11.4784	1625154_s_at	CG2467	32154
gammaCOP	Coat Protein (coatomer) gamma	11.0906	11.1792	11.2084	11.2571	11.2844	11.3392	1625155_a_at	CG1528	43717
CG4611	CG4611 gene product from transcript CG4611-RA	7.1149	7.12947	7.34161	7.62226	7.90137	7.77558	1625162_at	CG4611	38601
Surf1	Surfeit 1	6.78701	6.96983	6.85267	6.99099	7.02544	7.14493	1625163_at	CG9943	44498
CG17187	CG17187 gene product from transcript CG17187-RA	8.30869	8.47825	8.28333	8.57838	8.62655	8.44738	1625165_at	CG17187	41351
CG15456	CG15456 gene product from transcript CG15456-RB	7.36793	7.55344	7.60124	7.80974	7.17661	7.64771	1625166_at	CG15456	50123
CG14667	CG14667 gene product from transcript CG14667-RB	7.97285	8.33258	8.19392	8.28855	8.53032	8.38841	1625169_at	CG14667	40643
CG8001	CG8001 gene product from transcript CG8001-RA	8.88371	8.96557	9.09479	9.04057	9.10076	8.99001	1625170_at	CG8001	38224
CG2316	CG2316 gene product from transcript CG2316-RB	10.2192	10.1348	9.81978	9.71734	9.79714	9.78167	1625172_s_at	CG2316	43772
CG11652	CG11652 gene product from transcript CG11652-RA	10.5411	10.7093	10.6685	9.90526	9.93502	10.069	1625173_s_at	CG11652	39317
papi	CG7082 gene product from transcript CG7082-RA	10.596	10.5445	10.4689	10.5937	10.6349	10.6086	1625175_s_at	CG7082	33401
CG14182	CG14182 gene product from transcript CG14182-RD	7.54134	7.75112	7.44701	7.72842	7.61649	7.60845	1625177_at	CG14182	40181
CG31038	CG31038 gene product from transcript CG31038-RA	9.59119	9.60534	9.73506	9.70432	9.45683	9.66747	1625178_at	CG31038	43535
CG6000	CG6000 gene product from transcript CG6000-RD	8.04913	8.05657	8.18734	8.72476	8.69066	8.93042	1625179_at	CG6000	42851
Dyrk2	Dual-specificity tyrosine phosphorylation-regulated kinase 2	10.7546	10.7091	10.419	10.1356	10.4021	10.0535	1625183_at	CG4551	34831
Sbf	SET domain binding factor	9.16644	9.03381	8.88168	9.10996	9.37923	9.07932	1625187_a_at	CG6939	41427
CG14995	CG14995 gene product from transcript CG14995-RA	8.12249	8.08472	8.12325	8.00201	8.29529	8.00908	1625196_a_at	CG14995	38487
kra	krasavietz	11.8524	11.8668	11.6345	11.9623	11.9581	11.8685	1625197_at	CG2922	40680
ss	spineless	7.65576	7.3417	7.25753	7.0788	7.54246	7.19631	1625198_at	CG6993	41988
dap	dacapo	10.71	10.7418	10.6756	11.2089	11.4188	10.9636	1625199_s_at	CG1772	36001
CG17230	CG17230 gene product from transcript CG17230-RA	8.42562	8.46906	8.80841	8.65847	8.60393	8.67421	1625201_s_at	CG17230	41376
CG8475	CG8475 gene product from transcript CG8475-RC	7.92506	8.10788	8.06237	7.5871	7.48358	7.7112	1625204_a_at	CG8475	34114
inc	insomniac	10.8365	10.9416	10.8447	11.0714	10.8301	10.8234	1625211_s_at	CG32810	31110
nrv2	nervana 2	11.0372	10.6852	10.8361	10.6732	11.0933	10.7056	1625215_s_at	CG9261	33953
MED17	Mediator complex subunit 17	9.21944	9.38717	9.32482	9.54497	9.50706	9.59401	1625217_at	CG7957	42175
CG11399	CG11399 gene product from transcript CG11399-RB	8.78824	8.54043	8.74042	8.85123	9.31087	8.89457	1625218_at	CG11399	40295
stck	steamer duck	11.6018	11.8289	11.6846	11.5203	11.3324	11.587	1625223_a_at	CG7954	40999
CG42389	CG42389 gene product from transcript CG42389-RE	10.7348	10.4285	10.5393	10.5153	10.3492	10.0392	1625230_a_at	CG42389	34987
U2af38	U2 small nuclear riboprotein auxiliary factor 38	9.97559	10.212	10.2764	10.2906	10.271	10.3143	1625231_at	CG3582	33201
Pi3K68D	Phosphotidylinositol 3 kinase 68D	8.15768	8.03078	8.05939	8.24205	8.80652	8.33193	1625233_at	CG11621	39329
Prosap	CG30483 gene product from transcript CG30483-RD	11.2494	11.2667	11.2485	11.8282	11.8926	11.5212	1625236_s_at	CG30483	50225
CG31249	CG31249 gene product from transcript CG31249-RA	8.51204	8.63319	8.43078	8.69417	8.88734	8.71519	1625242_at	CG31249	42129
E(bx)	Enhancer of bithorax	9.78295	9.14231	8.5335	9.13575	9.70172	8.6461	1625243_a_at	CG32346	44811
Elp3	Elongator complex protein 3	8.67566	8.87949	8.75114	8.85556	8.83745	8.76954	1625244_at	CG15433	33649
fend	forked end	8.35382	8.25651	8.24568	8.4026	8.08372	7.94514	1625249_at	CG12664	31843
meigo	medial glomeruli	9.97621	10.0922	10.1318	10.2424	10.2425	10.2967	1625250_at	CG5802	42510
POSH	Plenty of SH3s	10.4354	10.3426	10.3347	10.5721	10.4633	10.3762	1625253_at	CG4909	36990
CG31523	CG31523 gene product from transcript CG31523-RB	10.0062	10.0058	9.81887	9.94507	9.93512	9.99519	1625257_s_at	CG31523	326148
cid	centromere identifier	7.06988	7.33916	7.11617	7.34791	7.82658	7.55251	1625258_at	CG13329	36495
CG11802	CG11802 gene product from transcript CG11802-RA	6.80816	7.26457	7.20706	6.85971	7.21719	7.12815	1625260_at	CG11802	32145
CG17786	CG17786 gene product from transcript CG17786-RA	6.70095	6.78997	7.12234	6.88266	7.07279	6.62304	1625262_at	CG17786	42879
Nipped-A	CG33554 gene product from transcript CG33554-RE	11.7487	11.3964	10.9483	11.2053	11.3486	10.6623	1625263_at	CG33554	35483
Cp1	Cysteine proteinase-1	12.0322	12.2391	12.2172	12.2066	12.0774	12.2294	1625264_s_at	CG6692	36546
ste14	isoprenylcysteine carboxylmethyltransferase	8.61126	8.73169	8.69045	8.93608	8.73996	8.92412	1625268_at	CG11268	39478
CG9004	CG9004 gene product from transcript CG9004-RA	7.00923	6.93735	6.92821	6.95861	7.77437	6.95705	1625269_at	CG9004	38303
MFS18	Major Facilitator Superfamily Transporter 18	6.98141	7.12752	6.71082	7.12268	7.1756	7.41982	1625271_at	CG15438	33650
CG31030	CG31030 gene product from transcript CG31030-RB	7.66025	7.8015	7.81827	7.69167	7.58146	7.34961	1625272_at	CG31030	318563
sc	scute	8.57588	9.06554	8.87962	7.81572	8.1005	7.67491	1625273_at	CG3827	30982
Eip71CD	Ecdysone-induced protein 28/29kD	8.87738	9.18945	9.24758	9.31909	9.36785	9.29726	1625276_a_at	CG7266	39675
tup	tailup	8.18248	7.55427	7.58347	7.34968	8.22108	7.59525	1625279_a_at	CG10619	35147
CG6191	CG6191 gene product from transcript CG6191-RB	10.3562	10.2956	10.1319	9.73159	9.84975	9.53825	1625281_at	CG6191	36513
mod(mdg4)	modifier of mdg4	7.37654	7.29601	6.87171	7.45309	7.82136	7.48139	1625283_at	CG32491	49228
CG13605	CG13605 gene product from transcript CG13605-RB	7.85115	8.20529	8.10335	8.12633	8.0084	8.03867	1625284_at	CG13605	42858
Yeti	CG40218 gene product from transcript CG40218-RB	12.7022	12.6242	12.5223	12.4959	12.7447	12.3894	1625290_at	CG40218	7354404
CG18766	CG18766 gene product from transcript CG18766-RB	10.2566	10.4159	10.2167	10.3988	10.4077	10.4326	1625291_s_at	CG18766	59150
ksr	kinase suppressor of ras	7.38911	7.13989	7.16886	7.25725	8.03489	7.03671	1625295_at	CG2899	40660
CG8128	CG8128 gene product from transcript CG8128-RA	6.74219	7.23249	7.25544	6.91376	7.25332	7.12829	1625297_at	CG8128	32504
CG44002	CG44002 gene product from transcript CG44002-RA	7.45464	7.85334	7.5816	7.85606	8.02723	7.67517	1625298_at	CG44002	33535
CG5235	CG5235 gene product from transcript CG5235-RA	8.87965	8.81462	8.67565	8.50097	9.19782	8.57517	1625310_at	CG5235	39758
CG4858	CG4858 gene product from transcript CG4858-RA	9.78315	10.0775	10.1246	10.2071	9.90191	10.206	1625315_at	CG4858	40282
CG3735	CG3735 gene product from transcript CG3735-RB	8.20751	8.44137	8.23659	8.41632	8.66866	8.50566	1625317_at	CG3735	37803
CG1738	CG1738 gene product from transcript CG1738-RA	7.14205	7.21802	7.19978	7.51513	8.12451	7.68182	1625320_at	CG1738	32075
mtg	mind the gap	9.1981	9.40605	9.10502	8.67833	8.93618	8.86481	1625321_a_at	CG7549	40970
CG18549	CG18549 gene product from transcript CG18549-RA	7.89329	7.92682	7.99016	8.19838	8.29181	8.1271	1625324_at	CG18549	41538
simj	simjang	9.99677	9.83279	9.78939	10.1664	10.251	9.77986	1625325_s_at	CG32067	39212
ckd	cracked	7.67314	7.75463	7.64678	8.04778	8.15507	7.81743	1625326_a_at	CG14959	38402
CG14764	CG14764 gene product from transcript CG14764-RA	8.41119	8.43773	8.3618	8.27307	8.67801	8.24534	1625332_at	CG14764	35749
CG33172	CG33172 gene product from transcript CG33172-RB	6.53543	6.5883	6.71465	6.52699	6.73238	6.6496	1625333_at	CG33172	32526
Npc2a	Niemann-Pick type C-2a	8.53538	8.81508	8.89073	8.65518	8.61154	8.77018	1625334_at	CG7291	33374
RpL32	Ribosomal protein L32	14.588	14.6012	14.5928	14.605	14.5565	14.6707	1625337_s_at	CG7939	43573
nonA	no on or off transient A	10.2856	10.2772	10.2187	10.0878	10.2768	9.78548	1625340_at	CG4211	32603
l(3)72Ab	lethal (3) 72Ab	11.384	11.3618	11.4312	11.4896	11.3849	11.3257	1625343_at	CG5931	39737
CG8892	CG8892 gene product from transcript CG8892-RC	9.98693	10.2085	10.3975	10.1837	10.1885	10.3446	1625348_s_at	CG8892	33719
beat-IIIc	CG15138 gene product from transcript CG15138-RB	8.02814	7.48345	8.11283	5.02341	5.59257	5.48399	1625349_at	CG15138	35037
Spt-I	Serine palmitoyltransferase subunit I	9.1797	9.3584	9.35847	9.4141	9.36585	9.60474	1625352_s_at	CG4016	36448
vari	varicose	9.50991	9.50652	9.0671	9.85445	9.87199	9.94781	1625358_s_at	CG9326	35343
Gclc	Glutamate-cysteine ligase catalytic subunit	8.45544	8.48991	8.38117	8.19881	8.21713	8.17736	1625362_at	CG2259	53581
rst	roughest	11.4505	11.3667	11.3591	9.69533	9.7587	9.59112	1625366_at	CG4125	31290
trbd	trabid	7.591	7.37567	7.37561	7.14146	7.72191	7.18011	1625367_at	CG9448	41179
CG10877	CG10877 gene product from transcript CG10877-RA	7.76483	7.54572	7.81581	7.71734	7.55386	7.60023	1625369_at	CG10877	42432
gem	gemini	11.7418	11.5076	11.4784	11.9346	12.079	11.7678	1625370_s_at	CG30011	36064
CG6966	CG6966 gene product from transcript CG6966-RC	10.444	10.3872	10.3992	10.1537	10.1865	10.0657	1625373_at	CG6966	41816
CG5104	CG5104 gene product from transcript CG5104-RB	9.91041	9.98383	10.073	9.86621	9.97353	10.0576	1625377_at	CG5104	40280
ct	cut	7.56754	6.55483	7.60477	4.7004	4.62185	4.26964	1625385_at	CG11387	44540
da	daughterless	11.8316	12.0342	11.986	11.9892	11.9618	11.7343	1625386_at	CG5102	34413
CG8209	CG8209 gene product from transcript CG8209-RA	10.1125	10.1329	10.5113	10.7875	10.851	10.9459	1625389_at	CG8209	38888
mRpL42	mitochondrial ribosomal protein L42	8.9552	9.2241	9.54903	9.55476	9.32219	9.70985	1625392_at	CG12921	36050
CG5274	CG5274 gene product from transcript CG5274-RB	8.13944	8.34953	8.47204	8.58443	8.6516	8.66583	1625393_s_at	CG5274	40257
CG9922	CG9922 gene product from transcript CG9922-RB	10.8781	11.0124	11.0579	10.9218	10.9628	11.0362	1625394_at	CG9922	41708
yellow-c	CG4182 gene product from transcript CG4182-RB	7.29575	7.31429	7.16621	7.03326	7.12159	7.48511	1625405_at	CG4182	34879
CG5147	CG5147 gene product from transcript CG5147-RA	8.81134	8.91359	8.92604	8.79256	8.99478	8.77685	1625410_at	CG5147	40002
CG4769	CG4769 gene product from transcript CG4769-RA	11.1645	11.3265	11.3807	11.244	11.3157	11.385	1625412_at	CG4769	38612
ifc	infertile crescent	9.82358	9.88654	9.9805	9.5364	9.89811	9.94105	1625414_at	CG9078	33836
grp	grapes	9.33538	9.31182	9.42449	9.61272	8.89339	9.40042	1625416_x_at	CG17161	34993
CG30377	CG30377 gene product from transcript CG30377-RB	7.05298	7.02969	7.17448	7.27237	7.33418	7.02784	1625421_at	CG30377	50252
CG4925	CG4925 gene product from transcript CG4925-RA	7.10827	7.22885	6.9339	7.25213	7.93135	7.18492	1625422_at	CG4925	39810
CG17360	CG17360 gene product from transcript CG17360-RA	8.14401	8.40388	8.22506	8.37737	8.60017	8.28079	1625424_at	CG17360	41425
RpS15	Ribosomal protein S15	14.7143	14.7574	14.7705	14.7699	14.7154	14.7749	1625425_a_at	CG8332	36851
CG5846	CG5846 gene product from transcript CG5846-RA	6.89338	7.12113	7.1285	7.58904	7.48975	7.5757	1625426_at	CG5846	34326
CG12241	CG12241 gene product from transcript CG12241-RA	9.05579	8.95975	8.97879	9.06721	9.12149	9.16706	1625427_at	CG12241	41834
CG32164	CG32164 gene product from transcript CG32164-RB	11.5499	11.3346	11.8241	11.0652	11.307	11.1606	1625437_at	CG32164	59215
shi	shibire	8.81321	8.92928	8.8363	9.13932	8.98745	8.79919	1625442_a_at	CG18102	45928
CG33054	CG33054 gene product from transcript CG33054-RA	8.56306	8.57381	8.70303	8.60168	8.24224	8.77634	1625443_a_at	CG33054	40340
CG13773	CG13773 gene product from transcript CG13773-RA	8.98823	9.14773	9.30041	9.25028	9.11434	9.09962	1625444_at	CG13773	33963
shn	schnurri	11.4349	11.033	10.9212	11.2224	11.4361	10.8988	1625445_s_at	CG7734	36171
Cap-D2	CAP-D2 condensin subunit	9.26937	9.29214	9.57346	9.93562	10.1035	9.98135	1625447_at	CG1911	43491
Sh3beta	CG8582 gene product from transcript CG8582-RD	12.6361	12.5834	12.5348	12.6973	12.8183	12.7372	1625453_a_at	CG8582	38820
msk	moleskin	12.1021	12.0577	12.2259	11.9001	12.0206	11.8957	1625458_a_at	CG7935	44747
CG3520	CG3520 gene product from transcript CG3520-RA	8.44107	8.58262	8.80148	8.80858	8.75447	8.78719	1625459_at	CG3520	37708
Marf	Mitochondrial assembly regulatory factor	9.95056	9.74609	9.88282	9.83775	10.0037	9.93597	1625464_at	CG3869	31581
CG6028	CG6028 gene product from transcript CG6028-RA	9.37941	9.56636	9.61734	8.8817	8.76381	9.07258	1625465_a_at	CG6028	42589
CG2656	CG2656 gene product from transcript CG2656-RA	9.50224	9.73288	9.57511	9.93982	9.95143	10.0125	1625466_at	CG2656	40857
WASp	CG1520 gene product from transcript CG1520-RA	6.75714	6.70419	6.17163	6.44183	6.39091	6.42628	1625470_s_at	CG1520	43402
CG4928	CG4928 gene product from transcript CG4928-RA	8.27021	8.06001	7.97865	7.8078	8.03404	7.53631	1625471_s_at	CG4928	32682
CG4221	CG4221 gene product from transcript CG4221-RA	8.91895	8.87935	8.76061	9.36904	9.41614	9.20018	1625473_at	CG4221	41935
drk	downstream of receptor kinase	10.9628	10.784	10.3936	10.9062	11.1766	10.7701	1625475_s_at	CG6033	36497
CG4797	CG4797 gene product from transcript CG4797-RB	7.53712	7.79848	7.75506	7.91631	7.84845	7.7148	1625477_a_at	CG4797	37770
CG10671	CG10671 gene product from transcript CG10671-RA	6.91558	6.9818	7.27755	6.99777	6.955	6.99209	1625480_at	CG10671	38596
Rho1	CG8416 gene product from transcript CG8416-RB	12.8619	12.8365	12.6707	12.8376	12.9494	12.6588	1625488_s_at	CG8416	36775
CG3500	CG3500 gene product from transcript CG3500-RA	8.57082	8.78354	8.7373	9.00055	8.66718	8.81022	1625490_at	CG3500	37697
E(spl)m7-HLH	Enhancer of split m7, helix-loop-helix	11.1338	11.3279	11.0746	9.86589	9.65453	10.2341	1625493_at	CG8361	43160
CG4282	CG4282 gene product from transcript CG4282-RA	8.55383	8.68658	8.69774	8.40602	8.46826	8.54087	1625494_at	CG4282	36825
Ide	Insulin degrading metalloproteinase	10.4095	10.3818	10.4681	10.2051	10.2617	10.3307	1625496_at	CG5517	40248
Mlh1	CG11482 gene product from transcript CG11482-RB	7.65778	7.73238	7.93689	8.06697	7.98045	8.07709	1625500_at	CG11482	35796
CG32425	CG32425 gene product from transcript CG32425-RE	9.59071	9.56576	9.99854	9.51962	9.33815	9.41461	1625503_at	CG32425	40273
CG13896	CG13896 gene product from transcript CG13896-RB	7.42468	7.88825	7.807	8.48243	8.75843	8.47575	1625505_at	CG13896	38089
CG34383	CG34383 gene product from transcript CG34383-RJ	10.9255	10.4073	10.2345	10.6498	10.9321	10.1232	1625511_at	CG34383	5740131
olf186-F	CG11430 gene product from transcript CG11430-RB	10.382	10.0914	10.0068	9.93994	10.4111	9.80681	1625514_s_at	CG11430	37040
sd	scalloped	12.5738	12.5492	12.3039	12.5271	12.5949	12.2075	1625515_a_at	CG8544	32536
cv-c	crossveinless c	7.71217	7.39265	7.55204	7.39815	7.38868	7.38833	1625516_at	CG34389	41749
Max	CG9648 gene product from transcript CG9648-RD	10.3113	10.4228	10.2117	10.7865	10.8861	10.5893	1625517_at	CG9648	40095
CG6453	CG6453 gene product from transcript CG6453-RA	10.7992	10.9168	10.9313	11.0069	11.2066	11.1434	1625519_at	CG6453	35056
CG3165	CG3165 gene product from transcript CG3165-RA	8.85879	9.1309	9.10379	9.18891	9.26335	9.23067	1625524_at	CG3165	33503
CG17593	CG17593 gene product from transcript CG17593-RB	8.52624	8.60302	8.82083	8.75505	8.63481	9.04781	1625528_at	CG17593	33573
CG10462	CG10462 gene product from transcript CG10462-RD	9.90652	10.0073	9.93412	9.90548	9.87456	9.71913	1625530_at	CG10462	35260
cv	crossveinless	9.38561	9.06402	9.30867	9.46797	9.81627	9.51764	1625532_at	CG12410	44510
bsk	basket	11.0495	11.0547	10.9578	11.0223	11.0933	11.056	1625533_at	CG5680	44801
H15	CG6604 gene product from transcript CG6604-RA	7.30505	7.09719	7.43794	7.07849	6.7709	6.40129	1625535_at	CG6604	33769
CG3655	CG3655 gene product from transcript CG3655-RB	9.83867	9.32751	9.24891	9.15192	9.45244	9.01808	1625537_at	CG3655	31056
CYLD	cylindromatosis ortholog (H. sapiens)	7.28781	7.3346	7.11738	7.05098	7.23026	7.15646	1625543_s_at	CG5603	34380
par-1	CG8201 gene product from transcript CG8201-RV	6.8972	7.01044	6.71282	6.90501	7.12921	6.71597	1625544_s_at	CG8201	2768852
CG4557	CG4557 gene product from transcript CG4557-RA	6.63762	7.01567	7.12117	7.04127	6.76244	6.78124	1625546_at	CG4557	31629
cbc	crowded by cid	8.20421	8.36663	8.3427	8.68436	8.68773	8.65319	1625549_at	CG5970	36494
JhI-1	Juvenile hormone-inducible protein 1	7.73176	7.8703	7.98807	7.73524	7.88038	8.00586	1625551_at	CG3298	36086
ari-2	ariadne 2	10.1382	10.1972	10.1464	10.1119	10.2272	9.87831	1625556_at	CG5709	37542
CG9293	CG9293 gene product from transcript CG9293-RB	9.30986	9.5761	9.51571	9.78566	9.85394	9.69582	1625566_a_at	CG9293	34752
CG15111	CG15111 gene product from transcript CG15111-RB	9.49396	9.74608	9.68583	9.3867	9.48011	9.67752	1625568_a_at	CG15111	37200
CG7565	CG7565 gene product from transcript CG7565-RA	6.41374	6.50277	6.3323	7.15875	7.05725	6.94876	1625569_at	CG7565	38893
Cpr64Ac	Cuticular protein 64Ac	7.77173	8.44363	7.73021	8.3825	7.73836	7.28768	1625570_at	CG15008	38510
l(2)SH0834	lethal (2) SH0834	9.12474	9.34312	9.15699	9.35639	9.4944	9.48786	1625571_at	CG5385	34386
Tim9a	CG1660 gene product from transcript CG1660-RA	10.3236	10.4039	10.5535	10.7904	10.4555	11.077	1625573_at	CG1660	32294
CCKLR-17D3	Cholecystokinin-like receptor at 17D3	6.45131	6.7923	6.82385	6.9838	7.01216	7.14062	1625577_at	CG32540	32864
CG42724	CG42724 gene product from transcript CG42724-RC	8.74347	8.59075	8.41378	8.27768	7.34217	7.82644	1625578_at	CG42724	40785
CG10011	CG10011 gene product from transcript CG10011-RA	7.86268	7.10394	7.37055	7.1519	7.65329	6.88372	1625581_at	CG10011	43387
Plod	procollagen lysyl hydroxylase	10.5019	10.4204	10.4885	9.39786	9.42318	9.38782	1625588_s_at	CG6199	39265
cbs	centrosomin's beautiful sister	6.9323	7.28948	7.30589	7.56929	7.90274	7.51283	1625589_at	CG4840	36492
Ate1	CG9204 gene product from transcript CG9204-RA	9.47142	9.64889	9.61503	9.62484	9.5101	9.67269	1625590_a_at	CG9204	37288
CG11307	CG11307 gene product from transcript CG11307-RC	9.39583	9.66053	9.40981	9.53714	9.52207	9.62919	1625592_s_at	CG11307	40400
Pka-R2	cAMP-dependent protein kinase R2	7.14052	6.83957	6.58132	7.21006	7.33401	7.06454	1625594_s_at	CG15862	36041
Pis	Phosphatidylinositol synthase	8.13713	8.54511	7.83002	8.71742	8.3954	8.47984	1625595_a_at	CG9245	32506
Osbp	Oxysterol binding protein	9.5383	9.57558	9.543	9.78798	9.76379	9.74635	1625596_at	CG6708	42985
rumi	CG31152 gene product from transcript CG31152-RB	10.2004	10.3724	10.2286	10.5055	10.4771	10.4772	1625599_at	CG31152	326122
CG13604	CG13604 gene product from transcript CG13604-RD	9.01702	8.96506	8.87587	9.22247	9.44771	9.16192	1625603_at	CG13604	42840
Ocho	CG3396 gene product from transcript CG3396-RB	8.10928	8.58734	8.50955	7.6836	7.81123	7.75287	1625606_at	CG3396	39621
Syx5	Syntaxin 5	10.3803	10.5886	10.5708	10.4207	10.4557	10.5384	1625607_s_at	CG4214	34966
CG11899	CG11899 gene product from transcript CG11899-RA	10.1933	10.6201	10.7749	11.1218	10.7904	11.0541	1625613_at	CG11899	46391
Roc2	CG8998 gene product from transcript CG8998-RB	11.3801	11.6088	11.679	11.7338	11.4332	11.8356	1625617_at	CG8998	36246
CG1824	CG1824 gene product from transcript CG1824-RA	8.15454	8.15304	8.11478	7.92542	8.09625	8.17359	1625618_at	CG1824	32208
ImpE1	Ecdysone-inducible gene E1	11.5987	11.5306	11.7433	11.3634	11.7699	11.3772	1625625_at	CG32356	45879
robl	roadblock	11.1279	11.189	11.3783	11.387	11.3369	11.489	1625632_at	CG10751	36963
Argk	Arginine kinase	13.1083	13.3187	13.2251	13.2771	13.3009	13.2124	1625633_a_at	CG32031	39041
Dbp45A	DEAD box protein 45A	8.99997	9.07099	9.21739	8.97771	9.13362	9.0486	1625634_at	CG12759	35917
Start1	CG3522 gene product from transcript CG3522-RB	8.88963	9.04883	9.09943	8.8167	8.70833	8.89226	1625637_at	CG3522	37927
Hex-A	Hexokinase A	10.2009	10.2599	10.0925	9.92262	9.87667	9.2501	1625638_a_at	CG3001	45875
Tsp97E	Tetraspanin 97E	9.572	9.71502	9.32103	9.621	9.64839	9.47658	1625640_a_at	CG6323	43241
CG11509	CG11509 gene product from transcript CG11509-RA	10.9327	10.1523	10.0826	10.6045	10.5413	9.591	1625642_at	CG11509	31115
CG2641	CG2641 gene product from transcript CG2641-RA	8.31242	8.26118	8.54496	7.85992	7.3088	7.71374	1625644_at	CG2641	40921
CG11148	CG11148 gene product from transcript CG11148-RH	12.4456	12.4677	12.1184	12.3298	12.2444	11.9316	1625646_at	CG11148	43842
CG1161	CG1161 gene product from transcript CG1161-RC	10.4482	10.73	10.6935	11.0731	10.9767	11.1401	1625650_at	CG1161	40638
Rim2	Rim2 ortholog (S. cerevisiae)	8.73101	8.69762	8.80761	8.6636	8.63028	8.43154	1625651_at	CG18317	33350
CG12428	CG12428 gene product from transcript CG12428-RB	8.26625	8.32475	8.41765	7.92466	8.06197	8.05231	1625652_s_at	CG12428	43332
CG3214	CG3214 gene product from transcript CG3214-RB	10.5447	10.6477	10.8168	10.8776	10.6157	11.0901	1625655_at	CG3214	33443
Vps35	Vacuolar protein sorting 35	10.4829	10.4199	10.4983	10.4926	10.5557	10.5373	1625656_s_at	CG5625	37536
CG5181	CG5181 gene product from transcript CG5181-RA	9.77859	9.72149	9.88667	9.62008	9.77405	9.64767	1625658_at	CG5181	34018
Ilp8	Insulin-like peptide 8	5.19126	5.16795	5.23768	7.0923	6.72373	5.89267	1625664_at	CG14059	39909
mRpL39	mitochondrial ribosomal protein L39	9.76294	10.0742	9.94615	9.85993	9.80991	9.94223	1625665_at	CG17166	39627
Eip75B	Ecdysone-induced protein 75B	7.76867	7.287	7.29777	7.05856	6.64112	6.52626	1625666_at	CG8127	39999
CG4853	CG4853 gene product from transcript CG4853-RB	8.91116	8.95432	8.81096	8.39524	8.43458	8.41961	1625675_a_at	CG4853	36974
Pi3K59F	Phosphotidylinositol 3 kinase 59F	7.99361	8.03133	8.059	8.11957	8.31126	8.1861	1625678_at	CG5373	37733
Pih1D1	CG5792 gene product from transcript CG5792-RA	10.1348	10.2472	10.2583	10.4061	10.2293	10.2523	1625680_a_at	CG5792	34685
Gga	Golgi-localized, gamma-adaptin ear containing, ARF binding protein	9.25806	9.35926	9.37401	9.4436	9.45095	9.37023	1625681_at	CG3002	31902
CG5112	CG5112 gene product from transcript CG5112-RA	9.87351	10.1134	10.0629	10.2839	10.0097	10.2727	1625683_at	CG5112	43083
CG11523	CG11523 gene product from transcript CG11523-RA	9.24481	9.52321	9.35331	9.50789	9.44905	9.44264	1625684_at	CG11523	40458
kon	kon-tiki	10.4517	10.1867	10.1353	6.71399	7.13613	7.20876	1625687_at	CG10275	35104
Tre1	Trapped in endoderm 1	9.39879	9.40813	9.38637	8.53261	8.71919	8.59113	1625691_at	CG3171	140439
cbx	crossbronx	8.50175	8.74397	8.66849	8.65364	8.71082	8.78406	1625700_a_at	CG10536	47272
Taf12	TBP-associated factor 12	10.3974	10.6454	10.7055	10.7749	10.8349	10.8154	1625702_s_at	CG17358	41406
CG31717	CG31717 gene product from transcript CG31717-RA	8.60641	8.77211	8.3795	8.49518	8.17791	8.66266	1625710_at	CG31717	318911
CG30423	CG30423 gene product from transcript CG30423-RE	11.9524	12.0482	12.1486	12.2435	11.9528	12.2747	1625714_a_at	CG30423	246605
CG9350	CG9350 gene product from transcript CG9350-RA	10.1454	10.3648	10.4424	10.4196	10.1458	10.4924	1625717_s_at	CG9350	37385
Atpalpha	Na pump alpha subunit	10.3357	9.88776	9.4616	9.38232	9.17043	8.44906	1625719_at	CG5670	48971
CG12259	CG12259 gene product from transcript CG12259-RA	7.85051	8.15213	8.06567	8.55284	8.70941	8.53401	1625720_at	CG12259	43347
Snx1	Sorting nexin 1	9.17613	9.18456	8.98037	9.27023	9.7748	9.50779	1625722_at	CG2774	33560
CG14710	CG14710 gene product from transcript CG14710-RB	7.96051	8.28883	8.31413	8.23691	8.42017	8.28388	1625723_at	CG14710	41393
CG8866	CG8866 gene product from transcript CG8866-RA	6.97461	7.27817	7.4398	6.70922	6.86613	6.9044	1625728_at	CG8866	41112
CG31142	CG31142 gene product from transcript CG31142-RA	9.44082	9.36658	9.59017	9.6879	9.71197	10.0066	1625733_at	CG31142	251610
CG8420	CG8420 gene product from transcript CG8420-RB	6.84728	7.19684	7.09961	7.54179	7.98535	7.69885	1625738_at	CG8420	41097
CG7466	CG7466 gene product from transcript CG7466-RB	9.04706	8.78069	8.63604	8.93722	9.26386	8.86902	1625740_at	CG7466	34099
Snap29	Synaptosomal-associated protein 29kDa	10.13	10.444	10.3027	10.2486	10.3287	10.3271	1625742_at	CG11173	37774
GstE6	Glutathione S transferase E6	7.47788	7.65225	7.86279	8.10565	7.17629	7.76577	1625744_at	CG17530	37111
CG3386	CG3386 gene product from transcript CG3386-RD	7.90585	8.1335	8.11058	7.93945	7.96174	7.8046	1625746_at	CG3386	38081
RhoGAP92B	Rho GTPase activating protein at 92B	8.5822	8.65073	8.24664	8.64874	8.97483	8.58992	1625747_at	CG4755	42371
par-6	CG5884 gene product from transcript CG5884-RA	11.0646	10.9812	10.8066	10.9732	11.032	10.9076	1625748_s_at	CG5884	32752
CG17272	CG17272 gene product from transcript CG17272-RA	10.6983	10.8931	10.9104	11.1014	11.0228	11.2108	1625750_at	CG17272	42465
CG1291	CG1291 gene product from transcript CG1291-RA	7.95355	8.2584	8.42407	8.21881	7.91898	8.25413	1625755_at	CG1291	38374
CG6656	CG6656 gene product from transcript CG6656-RA	8.7887	8.97144	8.76823	7.98919	8.17695	8.09967	1625756_at	CG6656	42576
gfzf	GST-containing FLYWCH zinc-finger protein	10.1418	9.98154	10.1006	9.65188	9.90902	9.75045	1625757_at	CG33546	40858
pit	pitchoune	10.675	10.6417	10.8272	10.979	10.891	10.9675	1625758_s_at	CG6375	42595
Ku80	CG18801 gene product from transcript CG18801-RA	8.35796	8.54766	8.47974	8.07105	8.18497	8.18023	1625759_at	CG18801	34930
Mmp1	Matrix metalloproteinase 1	7.16515	7.03227	6.96729	7.83256	7.62358	7.66432	1625761_a_at	CG4859	37949
CG2789	CG2789 gene product from transcript CG2789-RA	11.6823	11.9562	12.0026	11.6903	11.4603	11.7314	1625763_at	CG2789	33231
lola	longitudinals lacking	8.67749	8.65725	8.80385	8.133	8.81751	8.16709	1625768_s_at	CG12052	44548
CG15011	CG15011 gene product from transcript CG15011-RA	7.35856	7.53924	7.4362	7.62318	7.90137	7.84157	1625770_at	CG15011	38518
Dll	Distal-less	8.29374	7.9238	8.04957	6.1539	6.02891	5.70242	1625771_at	CG3629	37973
csw	corkscrew	9.95779	9.74828	9.7985	9.68805	9.75274	9.47666	1625775_a_at	CG3954	45278
CG9812	CG9812 gene product from transcript CG9812-RB	7.34319	7.2564	7.43067	5.72712	6.31246	6.62982	1625780_a_at	CG9812	37709
CG14194	CG14194 gene product from transcript CG14194-RA	10.6188	10.6742	10.5486	10.7664	10.7183	10.7363	1625781_at	CG14194	32908
HipHop	HP1-HOAP-interacting protein	9.92381	9.89496	9.9651	10.0766	10.1804	10.2079	1625792_s_at	CG6874	40047
Dref	DNA replication-related element factor	10.8174	10.7167	10.5887	10.6095	11.0765	10.7858	1625793_at	CG5838	34328
CG5830	CG5830 gene product from transcript CG5830-RA	10.3488	10.1	9.69444	9.92015	10.1306	9.92508	1625794_at	CG5830	39748
CG14231	CG14231 gene product from transcript CG14231-RB	7.59221	7.83554	7.69393	7.82879	8.03251	7.89949	1625796_at	CG14231	32982
jub	Ajuba LIM protein	8.78979	9.01319	8.98178	9.28982	9.13043	9.21268	1625797_at	CG11063	32351
CG4074	CG4074 gene product from transcript CG4074-RB	7.77072	7.99295	7.88853	8.02227	8.15729	8.02551	1625800_at	CG4074	40290
skpA	CG16983 gene product from transcript CG16983-RD	12.826	12.8794	12.8343	12.9423	12.8511	13.0247	1625801_s_at	CG16983	31016
conu	conundrum	10.437	10.3548	10.1795	10.132	10.1406	10.0723	1625804_s_at	CG17082	3355133
Pp1alpha-96A	Protein phosphatase 1alpha at 96A	8.79488	8.55588	8.52197	8.33288	8.61189	8.43243	1625806_at	CG6593	42922
CG8290	CG8290 gene product from transcript CG8290-RA	8.23426	8.11991	8.24034	8.2705	8.27571	8.40241	1625813_at	CG8290	36278
CG8230	CG8230 gene product from transcript CG8230-RA	9.59695	9.52101	9.52326	9.31037	9.5496	9.31646	1625814_at	CG8230	35897
sno	strawberry notch	9.40106	9.06582	9.01321	9.10273	9.56558	9.06811	1625819_at	CG44436	32273
Vps24	Vacuolar protein sorting 24	10.8119	10.9291	11.0086	10.7764	10.7238	10.9214	1625824_at	CG9779	40542
BM-40-SPARC	CG6378 gene product from transcript CG6378-RA	11.3479	11.3233	11.6117	6.97987	6.87465	7.90613	1625825_at	CG6378	43230
gw	gawky	12.2519	12.088	11.9687	11.9646	12.1451	11.8634	1625827_s_at	CG31992	43808
slim	scruin like at the midline	10.6358	10.6389	10.6141	10.3198	10.1256	10.1508	1625830_a_at	CG5186	37121
CG9896	CG9896 gene product from transcript CG9896-RA	6.71377	6.12898	6.51698	6.7065	6.65453	6.449	1625833_at	CG9896	37652
CG4036	CG4036 gene product from transcript CG4036-RB	8.86679	9.25453	9.32206	9.35056	9.18568	9.53926	1625836_at	CG4036	34302
CG3267	CG3267 gene product from transcript CG3267-RA	6.81579	7.0472	7.06596	7.18767	7.34175	7.45133	1625839_at	CG3267	59261
CG11342	CG11342 gene product from transcript CG11342-RA	6.14521	6.60706	6.76065	5.88162	5.93451	5.67165	1625841_at	CG11342	38538
D1	D1 chromosomal protein	13.5838	13.5258	13.5327	13.7053	13.8909	13.6304	1625845_s_at	CG9745	41095
CG9034	CG9034 gene product from transcript CG9034-RB	9.20693	9.26381	9.59393	9.74545	9.25433	9.65576	1625847_at	CG9034	50405
REG	CG1591 gene product from transcript CG1591-RB	12.2855	12.3698	12.3691	12.5392	12.4571	12.5106	1625849_at	CG1591	32274
odd	odd skipped	6.90939	6.93031	6.85509	7.35037	7.78552	7.34165	1625850_at	CG3851	33583
Pp2A-29B	Protein phosphatase 2A at 29B	11.9328	12.0029	11.9368	12.0213	12.0641	12.1683	1625851_s_at	CG17291	2768940
CG3925	CG3925 gene product from transcript CG3925-RA	8.00865	8.13791	8.33593	8.21123	8.29426	8.22943	1625854_at	CG3925	41230
MED30	Mediator complex subunit 30	8.63519	8.87183	8.81713	9.1632	9.29386	9.18116	1625855_at	CG17183	38078
dm	diminutive	11.7463	10.9727	11.0414	10.884	11.2009	10.8015	1625856_at	CG10798	31310
SLC5A11	Sodium/solute co-transporter-like 5A11	7.35382	7.33397	7.39111	6.69609	6.73405	6.79894	1625857_at	CG8451	34117
Lcp65Aa	CG7287 gene product from transcript CG7287-RA	7.29566	7.19318	7.45625	7.1441	6.84524	7.27441	1625866_at	CG7287	38709
CG14223	CG14223 gene product from transcript CG14223-RA	7.34111	7.64861	7.47672	8.01012	7.96326	7.9574	1625870_at	CG14223	32972
CG10635	CG10635 gene product from transcript CG10635-RA	10.6764	10.8763	10.8892	10.9483	10.879	11.0555	1625875_at	CG10635	38615
AP-1sigma	Adaptor Protein complex 1, sigma subunit	11.1051	11.2352	11.0467	11.1915	11.3242	11.2772	1625876_at	CG5864	42835
Aats-cys	Cysteinyl-tRNA synthetase	9.48957	9.5725	9.67327	9.65621	9.79808	9.73636	1625878_at	CG8431	36784
Pomp	CG9324 gene product from transcript CG9324-RA	11.2972	11.0437	11.4509	11.7857	11.8997	12.0354	1625879_at	CG9324	35342
CG45049	CG45049 gene product from transcript CG45049-RC	6.94862	7.05186	7.0295	6.88766	6.94963	6.81731	1625880_at	CG45049	42691
betaTub97EF	beta-Tubulin at 97EF	8.88332	8.89913	9.18025	7.86365	8.09055	7.98814	1625885_at	CG4869	43359
CG10732	CG10732 gene product from transcript CG10732-RA	8.12324	7.92319	7.89924	8.46687	8.60536	8.46901	1625887_at	CG10732	39513
gry	gryzun	9.56599	9.49222	9.50941	9.41963	9.51954	9.39201	1625888_a_at	CG17569	38391
RpL3	Ribosomal protein L3	8.54853	9.06148	8.56267	9.21253	8.90922	8.72689	1625889_at	CG4863	41347
CG31211	CG31211 gene product from transcript CG31211-RB	8.14263	8.11265	8.48078	8.37364	8.55141	8.2395	1625895_a_at	CG31211	41443
Lnk	CG17367 gene product from transcript CG17367-RC	9.75135	9.58652	9.65275	9.56082	9.71558	9.38913	1625898_s_at	CG17367	43130
CG11655	CG11655 gene product from transcript CG11655-RA	7.42003	7.6476	7.5083	7.48773	7.74494	7.42906	1625902_at	CG11655	32472
CG13926	CG13926 gene product from transcript CG13926-RA	10.2343	10.2907	10.2665	10.0647	9.80334	10.303	1625905_at	CG13926	38192
Lpt	Lost PHDs of trr	7.79578	7.87394	8.03364	7.90441	7.93912	7.80026	1625907_at	CG5591	37795
TppII	tripeptidyl-peptidase II	11.4282	11.5673	11.6386	11.5539	11.701	11.6078	1625908_a_at	CG3991	36444
mms4	Methyl methanesulfonate sensitivity 4 ortholog (S. cerevisiae)	7.4496	7.44036	7.33034	7.90094	8.18991	7.91462	1625919_at	CG12936	36136
Flo2	Flotillin 2	8.8777	8.65123	8.56007	7.9275	8.3543	7.86669	1625923_s_at	CG32593	32425
CG3198	CG3198 gene product from transcript CG3198-RA	6.34686	6.54161	6.59415	6.54643	6.60754	6.35839	1625927_at	CG3198	31602
dbo	diablo	11.0377	10.8068	10.5463	10.5889	10.8862	10.5519	1625931_at	CG6224	53556
Samuel	SAM-motif ubiquitously expressed punctatedly localized protein	8.42312	8.51059	7.93456	8.5648	8.37985	8.10243	1625932_at	CG31868	34530
p	pink	7.38509	7.53369	7.34211	7.54241	7.56706	7.70871	1625934_at	CG9770	41025
Trim9	CG31721 gene product from transcript CG31721-RB	8.30016	8.27675	8.15445	7.84552	8.04971	7.5736	1625935_at	CG31721	34453
dia	diaphanous	9.99029	9.66058	9.69121	9.79825	10.0525	9.78522	1625942_s_at	CG1768	35340
RpS30	Ribosomal protein S30	6.91349	7.25101	7.60537	7.73921	7.74313	7.97739	1625943_at	CG15697	42470
CG16838	CG16838 gene product from transcript CG16838-RC	8.25812	8.28163	8.3634	8.35902	8.6045	8.34087	1625944_a_at	CG16838	39770
CG1233	CG1233 gene product from transcript CG1233-RA	7.85229	7.66878	7.66425	7.82931	7.98129	7.81047	1625945_a_at	CG1233	38063
GLaz	Glial Lazarillo	7.69217	7.83481	7.82419	7.92201	7.83446	8.23979	1625947_at	CG4604	36447
Gpdh	Glycerol 3 phosphate dehydrogenase	7.95463	7.77804	7.87744	7.98508	8.11558	8.09041	1625949_at	CG9042	33824
CG7777	CG7777 gene product from transcript CG7777-RB	6.79073	7.09534	7.64647	5.74683	5.69765	5.80577	1625950_a_at	CG7777	36237
noc	no ocelli	12.3467	12.1901	12.357	12.3056	12.605	12.2462	1625960_at	CG4491	34847
RpII140	RNA polymerase II 140kD subunit	11.4316	11.6912	11.7495	11.4881	11.1245	11.4187	1625962_at	CG3180	41721
CG1896	CG1896 gene product from transcript CG1896-RA	8.86743	9.01981	9.04136	8.74074	8.83424	8.97866	1625963_at	CG1896	43738
rec	recombination-defective	6.60581	6.81963	6.31482	6.69934	6.789	6.38192	1625964_at	CG31293	49241
Osi2	Osiris 2	7.3203	7.27329	7.67054	6.77088	6.78074	6.73761	1625965_a_at	CG1148	40756
CG5500	CG5500 gene product from transcript CG5500-RA	7.95111	8.21937	8.21202	8.12719	7.92257	7.92358	1625966_at	CG5500	43233
ps	pasilla	10.8612	10.6166	10.4376	11.1517	11.3457	10.5496	1625967_s_at	CG42670	44258
CG13630	CG13630 gene product from transcript CG13630-RA	10.0035	10.4224	10.4837	10.1297	9.7569	10.3025	1625968_at	CG13630	42943
ex	expanded	10.1968	9.38421	9.48093	9.81875	10.4768	9.72005	1625970_at	CG4114	33218
CG31999	CG31999 gene product from transcript CG31999-RC	9.13667	8.96717	9.01216	5.46102	5.79119	5.68077	1625972_at	CG31999	43777
CG3038	CG3038 gene product from transcript CG3038-RC	10.151	10.2628	10.3347	9.99813	10.2122	10.2829	1625973_a_at	CG3038	30970
ird5	immune response deficient 5	7.89328	7.94594	7.90283	7.25578	7.33197	7.27957	1625974_at	CG4201	44432
CG15141	CG15141 gene product from transcript CG15141-RA	11.042	11.3073	11.1686	11.3896	11.4652	11.46	1625978_at	CG15141	35044
CG11835	CG11835 gene product from transcript CG11835-RD	8.16826	8.32854	8.20644	7.55127	7.18021	7.55405	1625980_at	CG11835	33232
Dys	Dystrophin	8.45341	8.12601	7.25866	7.97998	8.24069	7.57054	1625988_a_at	CG34157	42327
CG6144	CG6144 gene product from transcript CG6144-RB	7.86862	8.06756	7.9043	7.94265	8.12213	8.02687	1625989_at	CG6144	34443
CG11367	CG11367 gene product from transcript CG11367-RA	9.26971	9.3099	9.63385	9.11877	9.36767	9.21185	1625990_at	CG11367	40491
RpL28	Ribosomal protein L28	14.4964	14.5328	14.56	14.4762	14.452	14.4876	1625991_s_at	CG12740	38397
NKAIN	Na,K-ATPase Interacting	6.88415	6.84144	6.61715	6.61244	6.70656	6.2622	1625992_s_at	CG34413	37979
mRpS11	mitochondrial ribosomal protein S11	10.3394	10.3323	10.4748	10.4479	10.3034	10.5381	1625994_a_at	CG5184	42061
Zw	Zwischenferment	7.99472	8.00192	8.10511	8.38379	8.43972	8.15611	1625995_a_at	CG12529	32974
CHKov1	CG10618 gene product from transcript CG10618-RE	10.8259	10.2868	10.155	10.3103	10.3375	9.76663	1625997_s_at	CG10618	43067
asl	asterless	8.81792	8.78194	8.85011	8.82263	8.94717	8.78191	1625999_at	CG2919	40682
Nrg	Neuroglian	8.91072	8.51733	8.60154	8.91692	8.96961	8.39352	1626001_at	CG1634	31792
Roe1	CG6155 gene product from transcript CG6155-RA	7.5144	7.30581	7.86181	7.59559	7.69635	7.94502	1626002_at	CG6155	36508
Dsor1	Downstream of raf1	8.9303	8.9542	9.06284	8.97135	8.7917	8.80676	1626006_at	CG15793	31872
CG17834	CG17834 gene product from transcript CG17834-RA	8.57001	8.67956	8.49048	8.0047	8.17289	8.25685	1626011_at	CG17834	34191
tmod	tropomodulin	10.8891	10.7093	10.4685	10.5572	10.6973	10.1541	1626016_s_at	CG1539	43633
crol	crooked legs	10.8367	10.1913	9.8502	10.7509	11.0904	10.3579	1626018_a_at	CG14938	34592
CG34267	CG34267 gene product from transcript CG34267-RA	6.83236	6.88454	6.86212	6.69545	6.44876	6.64536	1626025_at	CG34267	5740365
Atg9	Autophagy-specific gene 9	8.46954	8.70632	8.74491	8.75975	8.70176	8.68996	1626033_at	CG3615	36821
trem	trade embargo	7.94014	8.08147	8.12224	7.93761	8.3774	7.89996	1626039_at	CG4413	42392
CG42575	CG42575 gene product from transcript CG42575-RA	10.2274	10.1309	10.1249	10.5769	10.8298	10.6291	1626044_at	CG42575	39255
Ada2a	transcriptional Adaptor 2a	6.68591	6.83353	6.44719	6.40013	6.47291	6.51859	1626045_at	CG43663	326128
E(spl)mgamma-HLH	Enhancer of split mgamma, helix-loop-helix	9.17576	9.46715	9.34269	7.57846	7.0496	7.69725	1626048_at	CG8333	43151
PIG-U	Phosphatidylinositol glycan anchor biosynthesis, class U ortholog (H. sapiens)	9.75397	9.97258	9.89306	10.0364	9.76812	10.0627	1626049_at	CG13089	34185
MP1	Melanization Protease 1	10.256	10.3172	10.2737	10.1711	10.3145	10.1984	1626052_at	CG1102	40541
eco	CG8598 gene product from transcript CG8598-RA	9.3086	9.16188	9.1686	9.4002	9.54803	9.29768	1626056_a_at	CG8598	38812
lbl	ladybird late	9.94061	9.53996	9.50058	7.28577	7.49709	7.40848	1626058_at	CG6570	42541
knrl	knirps-like	5.48014	5.40612	5.22219	7.30197	8.16428	6.99846	1626059_at	CG4761	40285
CG8149	CG8149 gene product from transcript CG8149-RA	10.6068	10.6741	10.5778	10.7582	10.7784	10.8042	1626076_at	CG8149	41137
CG2201	CG2201 gene product from transcript CG2201-RF	7.24048	7.40017	7.31652	5.64482	6.04258	5.81647	1626079_a_at	CG2201	35417
CG11882	CG11882 gene product from transcript CG11882-RA	9.62647	9.98489	9.83572	10.0972	9.80746	10.1155	1626082_at	CG11882	43446
stan	starry night	10.9073	10.7494	10.6776	10.656	10.8111	10.5529	1626087_at	CG11895	36125
Zip102B	Zinc/iron regulated transporter-related protein 102B	9.24379	9.40182	8.99477	8.7842	9.30779	8.79773	1626088_at	CG2177	43786
pigs	pickled eggs	9.41508	8.78681	9.19872	9.21575	9.0161	8.75592	1626090_at	CG3973	31596
CG5220	CG5220 gene product from transcript CG5220-RA	9.72285	10.0189	9.93469	9.82278	9.77283	10.0746	1626096_at	CG5220	42056
fray	frayed	10.9557	10.8401	10.8679	10.929	10.9376	10.8671	1626099_s_at	CG7693	44233
CG7139	CG7139 gene product from transcript CG7139-RB	9.75554	9.80241	9.66052	9.61464	9.6032	9.65886	1626106_a_at	CG7139	40448
opm	opossum	9.07949	9.38499	9.10024	9.18026	9.09357	9.13811	1626110_a_at	CG9053	32435
alpha-Man-II	alpha Mannosidase II	10.5288	10.5354	10.4119	10.6003	10.6256	10.5856	1626112_at	CG18802	41126
CG4080	CG4080 gene product from transcript CG4080-RB	9.65712	9.71713	9.6059	9.6889	9.45857	9.33022	1626113_at	CG4080	39079
Pbp95	PSEA-binding protein 95kD	6.72188	6.76267	6.88565	6.6334	7.12884	6.90477	1626115_at	CG2702	40949
Nab2	CG5720 gene product from transcript CG5720-RA	9.31995	9.36084	9.27858	9.08165	9.15769	9.13502	1626117_at	CG5720	42897
CG42238	CG42238 gene product from transcript CG42238-RC	8.80772	8.09796	8.36542	7.55114	7.8342	7.47472	1626120_at	CG42238	7354398
gammaTub23C	gamma-Tubulin at 23C	10.2784	10.4312	10.4433	10.3036	10.3111	10.4992	1626125_at	CG3157	33501
CG14476	CG14476 gene product from transcript CG14476-RC	12.0656	12.1594	12.1431	12.0079	11.9461	12.0809	1626135_s_at	CG14476	49953
Eip63E	Ecdysone-induced protein 63E	11.5692	11.4202	11.2715	11.1352	11.3471	11.093	1626138_s_at	CG10579	38433
CG32138	CG32138 gene product from transcript CG32138-RC	8.62944	8.53153	8.07549	7.9825	8.10828	7.76829	1626143_a_at	CG32138	39561
whd	withered	8.9819	8.91774	9.22678	9.54032	9.62075	9.47723	1626147_s_at	CG12891	36109
tsh	teashirt	11.0858	10.8889	10.8398	11.2946	11.1854	11.178	1626150_at	CG1374	35430
CG12081	CG12081 gene product from transcript CG12081-RB	8.99105	9.07124	9.01315	9.1166	9.22239	9.15023	1626154_at	CG12081	31799
l(2)37Ce	lethal (2) 37Ce	9.458	9.69313	9.79052	9.89839	9.62491	9.87049	1626156_at	CG17347	35195
nes	nessy	9.40072	9.39721	9.42021	9.1294	9.4714	9.23657	1626158_s_at	CG9655	40093
alph	alphabet	9.90249	9.74959	8.96353	9.59918	9.43741	9.18839	1626162_s_at	CG1906	43481
Act5C	Actin 5C	13.9614	13.9277	13.854	13.8828	13.8575	13.9346	1626163_s_at	CG4027	31521
Pde9	Phosphodiesterase 9	6.61793	6.77922	6.78344	6.3779	6.25614	6.25834	1626165_at	CG42276	32233
CG13082	CG13082 gene product from transcript CG13082-RA	7.83008	7.88163	8.0342	7.39244	7.72571	7.70792	1626166_at	CG13082	35244
CG11125	CG11125 gene product from transcript CG11125-RC	7.30589	7.41672	7.62757	7.40069	7.47849	7.43902	1626167_at	CG11125	35669
CG2701	CG2701 gene product from transcript CG2701-RA	8.32869	8.42362	8.78375	8.49422	8.59612	8.51101	1626169_at	CG2701	31261
oys	oysgedart	9.7401	9.76113	9.65428	9.54727	9.49095	9.52714	1626170_at	CG18445	36045
SmB	Small ribonucleoprotein particle protein SmB	10.8998	11.1655	11.0987	11.3774	11.195	11.4821	1626173_at	CG5352	34426
CG11534	CG11534 gene product from transcript CG11534-RA	7.50051	7.70036	7.88185	7.56843	7.66969	7.86819	1626175_at	CG11534	39381
RhoGAP71E	Rho GTPase activating protein at 71E	11.0459	10.7137	10.6314	10.5133	10.6216	10.3161	1626178_s_at	CG32149	39693
Gmer	GDP-4-keto-6-deoxy-D-mannose 3,5-epimerase/4-reductase	8.43627	8.67477	8.85475	9.03715	9.03147	9.17827	1626180_at	CG3495	37638
CG5026	CG5026 gene product from transcript CG5026-RB	8.41691	8.41828	8.16772	8.41126	8.57613	8.35437	1626182_a_at	CG5026	39026
CG43444	CG43444 gene product from transcript CG43444-RA	9.29683	8.98249	9.46944	9.126	8.96049	8.76421	1626183_at	CG43444	38347
Brf	CG31256 gene product from transcript CG31256-RA	8.79689	8.77033	8.5523	8.96044	8.87766	8.78647	1626187_at	CG31256	42087
CG10600	CG10600 gene product from transcript CG10600-RC	7.72285	7.54155	6.72504	7.5527	7.66388	7.2273	1626191_at	CG10600	35142
melt	melted	8.36444	8.27431	8.27639	8.94138	8.8318	8.75296	1626194_at	CG8624	38785
CaBP1	calcium-binding protein 1	11.8372	11.8452	11.9198	11.9444	12.0629	12.0695	1626196_at	CG5809	34976
CG12104	CG12104 gene product from transcript CG12104-RB	7.2497	7.37384	7.08818	7.77599	7.83206	7.71553	1626199_at	CG12104	38187
ebo	ellipsoid body open	10.6831	10.4886	10.3929	10.2775	10.5043	10.285	1626208_at	CG3923	47141
RpL35	Ribosomal protein L35	14.7723	14.7894	14.8021	14.7695	14.7751	14.7955	1626209_a_at	CG4111	31483
Pcmt	Protein-L-isoaspartate (D-aspartate) O-methyltransferase	10.6824	10.9803	11.0261	10.9386	10.7549	10.8455	1626213_a_at	CG2152	40668
Eb1	CG3265 gene product from transcript CG3265-RF	8.73581	8.97101	8.30249	8.65999	8.60687	8.51613	1626214_s_at	CG3265	35584
CG2202	CG2202 gene product from transcript CG2202-RA	7.37965	7.3922	7.20756	7.27063	7.4177	7.52592	1626215_at	CG2202	32014
Ipp	Inositol polyphosphate 1-phosphatase	7.52616	7.59185	7.48767	7.69224	7.56745	7.64472	1626217_at	CG3028	41701
oaf	out at first	9.01594	8.69055	9.10165	8.52274	8.10979	8.45568	1626218_s_at	CG9884	33435
sxc	super sex combs	11.8288	11.4914	11.2977	11.2985	11.2828	11.1434	1626219_s_at	CG10392	35486
CG3448	CG3448 gene product from transcript CG3448-RB	7.66002	7.67191	7.9201	7.57522	8.29412	7.78985	1626220_at	CG3448	39094
Glycogenin	CG44244 gene product from transcript CG44244-RE	6.79628	6.76012	6.78886	6.84391	6.732	6.35402	1626221_at	CG44244	37419
CG2543	CG2543 gene product from transcript CG2543-RA	6.56051	6.51107	6.51412	6.44406	6.52306	6.51169	1626223_at	CG2543	32212
fws	four way stop	7.94303	8.15991	8.23587	8.31489	8.26505	8.48782	1626224_s_at	CG6549	35054
Camta	Calmodulin-binding transcription activator	7.78523	6.94369	6.67131	6.95993	6.88896	6.40509	1626232_at	CG42332	35974
rau	CG8965 gene product from transcript CG8965-RA	8.82775	8.82052	8.95649	6.49472	7.42351	7.07553	1626233_at	CG8965	33814
m	miniature	7.21401	6.73737	6.90618	6.38238	6.94875	6.29874	1626235_at	CG9369	44835
CG10343	CG10343 gene product from transcript CG10343-RA	9.46146	9.64876	9.56118	9.70559	9.59479	9.79274	1626236_at	CG10343	35127
Girdin	CG12734 gene product from transcript CG12734-RA	11.444	11.2759	11.1438	11.3889	11.5842	11.1931	1626237_at	CG12734	38385
bon	bonus	11.6212	11.4737	11.303	11.3357	11.4691	11.1722	1626239_at	CG5206	44235
CG6236	CG6236 gene product from transcript CG6236-RB	8.58219	8.66065	8.63297	8.29589	8.6238	8.60827	1626240_s_at	CG6236	41857
vig	vasa intronic gene	11.4504	11.2813	11.0591	11.3757	11.1313	10.9978	1626246_s_at	CG4170	34885
IntS14	Integrator 14	7.60366	7.79885	8.04477	7.9683	8.14032	8.00329	1626247_at	CG4785	33300
CG18547	CG18547 gene product from transcript CG18547-RA	8.70888	8.88257	9.18206	8.84233	8.59626	8.89269	1626248_at	CG18547	41452
CycE	Cyclin E	10.155	10.0163	10.0098	10.2228	10.934	10.387	1626249_s_at	CG3938	34924
su(s)	suppressor of sable	9.57841	9.40276	9.43548	9.65957	9.84824	9.44006	1626259_at	CG6222	31012
VhaAC45	Vacuolar H[+] ATPase AC45 accessory subunit	10.8155	10.9837	10.9599	10.8997	10.977	11.0637	1626261_s_at	CG8029	35944
MAGE	CG10059 gene product from transcript CG10059-RA	8.11715	8.48639	8.4959	8.79203	8.66519	8.9144	1626266_at	CG10059	40860
CG9634	CG9634 gene product from transcript CG9634-RB	10.7107	10.8066	10.7953	10.9511	10.8807	10.8243	1626271_at	CG9634	32660
CG7967	CG7967 gene product from transcript CG7967-RA	10.478	10.7358	10.6805	10.8097	10.7221	10.7515	1626276_at	CG7967	38204
CG6180	CG6180 gene product from transcript CG6180-RA	11.8596	12.1681	12.2348	12.4464	12.1873	12.4228	1626278_at	CG6180	34683
CG11788	CG11788 gene product from transcript CG11788-RA	7.31384	7.57544	7.43802	8.21916	8.1261	8.14094	1626286_at	CG11788	37295
GV1	CG12023 gene product from transcript CG12023-RA	9.7075	9.94489	9.88058	10.1607	10.3645	10.156	1626287_at	CG12023	38238
Dgkepsilon	Diacyl glycerol kinase epsilon	8.53739	8.72176	8.72408	8.60937	8.55087	8.71449	1626289_at	CG8657	36408
stai	stathmin	12.2912	12.007	11.9994	11.5352	11.9372	11.6734	1626294_a_at	CG31641	33863
CG17068	CG17068 gene product from transcript CG17068-RA	10.2124	10.4587	10.2919	10.3743	10.545	10.4798	1626300_at	CG17068	33024
Atox1	CG32446 gene product from transcript CG32446-RA	10.855	10.937	10.8639	10.8539	10.9536	10.9502	1626304_at	CG32446	326216
Rok	Rho kinase	8.70497	8.16547	7.68494	7.94588	8.3617	7.7968	1626306_at	CG9774	43916
crl	courtless	10.5841	10.6646	10.7384	10.7045	10.8023	10.8342	1626313_at	CG4443	44054
vib	vibrator	10.5838	10.5875	10.4232	11.3032	10.9162	10.9839	1626314_at	CG5269	42306
Rip11	Rab11 interacting protein	10.4775	10.4568	10.3769	10.1602	10.1667	10.1888	1626315_at	CG6606	32850
CG31344	CG31344 gene product from transcript CG31344-RA	8.63004	8.92563	8.84121	9.19965	8.98466	9.17375	1626320_at	CG31344	41835
nocte	no circadian temperature entrainment	12.304	11.859	11.7869	12.0776	12.3052	11.7732	1626323_s_at	CG17255	31976
CG7849	CG7849 gene product from transcript CG7849-RB	7.33169	7.83269	7.62566	7.79915	7.98461	7.68655	1626325_a_at	CG7849	35537
CG31436	CG31436 gene product from transcript CG31436-RA	8.88019	9.04345	9.0402	8.36563	8.24484	8.40448	1626326_at	CG31436	318734
CG7712	CG7712 gene product from transcript CG7712-RB	10.3932	10.6078	10.774	10.7684	10.6039	11.0447	1626331_at	CG7712	36159
CG11486	CG11486 gene product from transcript CG11486-RM	11.8948	11.4805	11.2873	11.5168	11.5581	11.0293	1626332_s_at	CG11486	38369
dnr1	defense repressor 1	8.15716	7.97477	7.77687	7.98136	8.17353	8.0149	1626336_at	CG12489	37575
Eap	Exu-associated protein	9.12425	9.25788	9.31177	9.3858	9.49056	9.40391	1626337_at	CG3594	37964
vvl	ventral veins lacking	9.44781	9.03638	8.39862	8.48231	8.05317	7.75665	1626338_s_at	CG10037	38752
garz	gartenzwerg	8.77647	8.72915	8.84699	8.99703	9.22897	9.06197	1626339_at	CG8487	36337
betaCOP	Coat Protein (coatomer) beta	10.9222	11.1019	11.2292	11.2665	11.2548	11.3516	1626340_at	CG6223	32820
Ccz1	Ccz1 ortholog	7.5235	8.03847	8.00907	8.07117	7.97792	8.25151	1626344_at	CG14980	38455
CG15877	CG15877 gene product from transcript CG15877-RA	8.11346	8.39881	8.42472	7.9047	8.17978	8.1121	1626347_at	CG15877	38304
alpha-Spec	alpha Spectrin	12.6229	12.7316	12.6601	12.7544	12.5103	12.4402	1626349_at	CG1977	38231
sbb	scribbler	10	9.71916	9.8839	10.551	10.5318	9.84996	1626352_at	CG5580	44027
sicily	severe impairment of CI with lengthened youth	8.26807	8.50167	8.54551	8.41808	8.19678	8.45059	1626353_at	CG15738	32151
DNApol-epsilon	DNA polymerase epsilon	7.95332	8.03727	8.19431	8.45708	8.56631	8.521	1626355_at	CG6768	42758
CG11403	CG11403 gene product from transcript CG11403-RA	8.8555	8.98612	8.96401	8.92137	9.09113	8.98635	1626359_at	CG11403	31072
CG4936	CG4936 gene product from transcript CG4936-RA	10.0535	10.1736	10.3017	10.268	10.4543	10.2831	1626360_at	CG4936	42393
mio	missing oocyte	9.19181	9.27668	9.28974	9.34217	9.25922	9.34057	1626362_at	CG7074	33399
ppl	pumpless	8.71833	8.8971	9.04597	8.63309	8.59082	8.73921	1626366_at	CG7758	40349
Sgt	small glutamine-rich tetratricopeptide containing protein	11.0606	11.18	11.1843	11.2901	11.2683	11.3196	1626367_at	CG5094	35052
lace	CG4162 gene product from transcript CG4162-RA	9.61544	9.54814	9.33604	9.15933	9.14222	9.42637	1626368_at	CG4162	34910
PIG-S	Phosphatidylinositol glycan anchor biosynthesis, class S ortholog (H. sapiens)	7.80849	7.8627	8.17727	7.75696	8.09361	8.21086	1626370_at	CG44255	42979
CG8507	CG8507 gene product from transcript CG8507-RA	10.2383	10.4343	10.1588	10.0065	10.1832	9.94989	1626371_at	CG8507	41205
Usf	CG17592 gene product from transcript CG17592-RC	7.9775	7.88497	8.06378	7.98128	7.81949	7.76349	1626375_a_at	CG17592	31384
ptip	CG32133 gene product from transcript CG32133-RA	6.888	6.45258	6.05603	6.77242	7.21487	6.36915	1626376_at	CG32133	39552
CG17490	CG17490 gene product from transcript CG17490-RG	7.46472	7.17672	7.22295	7.48557	7.82171	7.52471	1626379_a_at	CG17490	3355125
CG13887	CG13887 gene product from transcript CG13887-RE	11.7337	11.9255	11.7895	11.7969	11.7949	11.6898	1626382_s_at	CG13887	38096
CG4096	CG4096 gene product from transcript CG4096-RB	9.60555	9.40883	9.59343	9.37062	9.16926	9.0518	1626383_at	CG4096	31490
CG12182	CG12182 gene product from transcript CG12182-RC	6.65139	6.99908	7.29478	8.23145	8.22743	8.24926	1626384_at	CG12182	38324
wdb	widerborst	10.2635	9.92326	9.89913	9.6632	9.82931	9.37509	1626385_s_at	CG5643	43312
Ced-12	CG5336 gene product from transcript CG5336-RA	8.41247	8.42856	8.44407	7.94761	8.12298	8.24099	1626390_at	CG5336	34633
Mef2	Myocyte enhancer factor 2	11.4859	10.9245	10.5637	10.0462	10.1816	9.42384	1626392_s_at	CG1429	36032
CG8078	CG8078 gene product from transcript CG8078-RA	7.95335	8.14499	8.39379	8.22472	8.41767	8.30325	1626393_at	CG8078	35920
bsk	basket	9.55285	9.78871	9.04849	9.75443	9.64963	9.46359	1626404_a_at	CG5680	44801
Drep-1	DNA fragmentation factor-related protein 1	7.35586	7.24104	7.10635	7.55989	7.86652	7.44267	1626405_at	CG8357	36290
CG6523	CG6523 gene product from transcript CG6523-RA	11.7122	11.847	11.9961	11.9558	11.8385	12.0788	1626407_at	CG6523	34745
l(1)G0193	lethal (1) G0193	9.90815	10.107	10.0732	9.50032	9.41143	9.39838	1626411_at	CG2206	31712
CG8549	CG8549 gene product from transcript CG8549-RA	9.71159	10.1464	10.2124	9.99471	10.0024	10.1237	1626412_at	CG8549	38749
Rbp1-like	CG1987 gene product from transcript CG1987-RC	7.97098	7.88086	8.1421	7.77572	7.88507	7.79006	1626413_at	CG1987	32293
Jheh1	Juvenile hormone epoxide hydrolase 1	7.61663	7.93142	7.98156	8.01481	7.89797	8.23855	1626414_at	CG15101	251984
Cht3	Chitinase 3	11.8419	11.899	11.8365	11.2683	11.3143	11.2583	1626417_at	CG18140	3355116
CG4662	CG4662 gene product from transcript CG4662-RB	8.22998	8.28684	8.36318	8.67386	8.80566	8.66158	1626421_at	CG4662	42357
Sep2	Septin 2	11.7935	11.9552	11.8212	11.7228	11.6572	11.7737	1626425_at	CG4173	42438
CG10681	CG10681 gene product from transcript CG10681-RB	7.83816	8.18561	8.22455	8.20148	8.42327	8.27905	1626431_at	CG10681	39425
mRpS16	mitochondrial ribosomal protein S16	9.94163	9.98277	10.1755	10.3891	9.95956	10.4473	1626433_at	CG8338	36570
CG3570	CG3570 gene product from transcript CG3570-RA	8.58188	8.88499	8.98321	8.80524	8.58267	8.81832	1626436_at	CG3570	37934
Sirup	Starvation-upregulated protein	13.104	13.2104	13.0315	12.7925	13.2168	12.9529	1626442_at	CG7224	34089
CG13364	CG13364 gene product from transcript CG13364-RA	11.6051	11.7083	11.984	11.834	11.8144	12.0703	1626443_at	CG13364	50364
Fib	Fibrillarin	11.967	12.1164	12.0127	12.4241	12.3969	12.0843	1626444_at	CG9888	37662
Spt5	CG7626 gene product from transcript CG7626-RA	10.2714	10.2733	10.2849	10.4675	10.3968	10.4551	1626448_at	CG7626	53442
CycB3	Cyclin B3	9.30792	9.4214	9.27192	9.29004	9.3641	9.45309	1626454_at	CG5814	42971
l(1)G0320	lethal (1) G0320	11.5855	12.107	11.9523	12.0647	11.3723	11.9175	1626456_at	CG32701	326234
SKIP	Shal K[+] channel interacting protein	8.49739	8.00995	8.17402	10.3616	10.6369	10.1127	1626457_s_at	CG31163	42601
Sirt2	CG5085 gene product from transcript CG5085-RB	7.167	7.67968	7.42944	7.89634	8.03147	8.09351	1626458_at	CG5085	42414
CG2658	CG2658 gene product from transcript CG2658-RC	8.41723	8.6758	8.86028	8.70298	8.78771	8.8067	1626460_at	CG2658	31253
hep	hemipterous	8.99327	8.85772	8.71099	8.98531	9.10317	8.73622	1626465_a_at	CG4353	32256
CG8235	CG8235 gene product from transcript CG8235-RA	9.82927	10.0641	10.2969	10.1866	10.0552	10.2279	1626469_at	CG8235	35892
CG10440	CG10440 gene product from transcript CG10440-RB	9.71385	9.5459	9.595	10.192	10.377	10.4242	1626470_at	CG10440	37456
CG6729	CG6729 gene product from transcript CG6729-RA	7.59251	7.79969	7.97317	7.81219	7.75066	7.83168	1626475_at	CG6729	34484
CG31457	CG31457 gene product from transcript CG31457-RB	8.69923	9.09125	9.01561	8.98144	9.17047	9.02163	1626476_at	CG31457	326142
wde	windei	10.6615	10.5393	10.2127	10.6404	10.6236	10.2062	1626478_at	CG12340	36133
Taz	Tafazzin	8.21633	8.12507	7.91856	8.36969	8.47395	8.46379	1626481_a_at	CG8766	36405
Gl	Glued	8.89964	8.96535	8.99624	8.85304	9.13232	9.06082	1626483_at	CG9206	39536
Rpn9	Regulatory particle non-ATPase 9	11.818	12.0263	12.0218	11.8496	11.7974	12.0017	1626488_s_at	CG10230	42802
Arpc1	Actin-related protein 2/3 complex, subunit 1	10.234	10.3464	10.5428	10.1532	10.0742	10.1717	1626492_s_at	CG8978	34793
DNApol-eta	CG7143 gene product from transcript CG7143-RA	8.86691	8.59276	8.69622	8.16237	8.48259	8.3431	1626494_at	CG7143	40438
mRpS6	mitochondrial ribosomal protein S6	8.79102	9.06442	9.27879	9.42185	9.34722	9.54905	1626497_at	CG15016	38535
Syx18	Syntaxin 18	8.59599	8.73246	8.89405	8.83149	8.97634	8.87723	1626506_at	CG13626	42933
CG7556	CG7556 gene product from transcript CG7556-RB	9.37859	9.59736	9.67195	9.81855	9.70033	9.79085	1626507_at	CG7556	32902
CG32428	CG32428 gene product from transcript CG32428-RC	10.0796	10.3832	10.2172	10.3321	10.1051	9.98473	1626508_at	CG32428	50105
18w	18 wheeler	11.5495	11.4466	11.2492	11.7286	12.1167	11.5784	1626509_at	CG8896	37277
MESR6	Misexpression suppressor of ras 6	9.86723	9.97556	9.86448	9.94833	9.99968	10.1271	1626513_at	CG6818	40083
CG5013	CG5013 gene product from transcript CG5013-RA	9.24593	9.53519	9.56028	9.79821	9.80183	9.88753	1626514_at	CG5013	41951
seq	sequoia	8.10664	8.04979	7.77222	7.84578	7.47158	7.29801	1626518_at	CG32904	3772396
Rad17	CG7825 gene product from transcript CG7825-RA	7.07741	7.12156	7.00281	6.9512	7.0564	7.00611	1626520_at	CG7825	41779
CG10953	CG10953 gene product from transcript CG10953-RB	7.6968	7.62553	7.48289	7.7116	7.31578	7.68551	1626521_x_at	CG10953	36941
Caf1	Chromatin assembly factor 1 subunit	12.3139	12.4714	12.3833	12.6385	12.62	12.7561	1626522_at	CG4236	41836
Aats-glupro	Glutamyl-prolyl-tRNA synthetase	11.2475	11.2549	11.4546	11.5857	11.45	11.4921	1626523_a_at	CG5394	42834
hh	hedgehog	7.2463	7.71809	7.8062	10.6457	11.5257	10.6358	1626527_at	CG4637	42737
CG40042	CG40042 gene product from transcript CG40042-RA	11.7457	11.8898	11.793	11.9136	11.8982	11.9329	1626528_at	CG40042	3355096
Marcal1	CG3753 gene product from transcript CG3753-RA	7.50217	7.80485	7.6363	7.70718	8.04912	7.89054	1626531_at	CG3753	33709
Evi5	Ecotropic viral integration site 5 ortholog (H. sapiens)	6.75252	6.50357	6.01505	6.27662	6.59687	5.9381	1626533_a_at	CG11727	32088
tko	technical knockout	10.1085	10.3056	10.5049	10.735	10.5443	10.917	1626534_at	CG7925	31228
GstO3	Glutathione S transferase O3	12.3918	12.6642	12.4666	12.5751	12.4545	12.703	1626536_at	CG6776	38972
Sbp2	SECIS-binding protein 2	9.04803	9.29039	9.17676	9.03305	9.04276	9.03691	1626543_at	CG7066	38934
CG14818	CG14818 gene product from transcript CG14818-RB	10.1136	10.2147	10.3925	10.3672	10.2009	10.5127	1626544_at	CG14818	31147
Tsp74F	Tetraspanin 74F	8.50603	8.75236	8.46066	9.06326	9.09832	8.95387	1626546_s_at	CG5492	39995
Nup93-2	Nucleoporin 93kD-2	8.58461	8.62482	8.73632	8.75782	8.75782	8.84248	1626549_at	CG7262	41804
CG34449	CG34449 gene product from transcript CG34449-RA	8.44112	8.19666	8.31132	7.69077	8.11188	7.69891	1626550_at	CG34449	31887
CG3568	CG3568 gene product from transcript CG3568-RA	6.6706	6.81444	6.71523	6.7223	6.80652	6.94441	1626552_at	CG3568	31383
CG10376	CG10376 gene product from transcript CG10376-RA	9.08307	9.07436	8.90578	9.07758	9.18109	8.99795	1626553_at	CG10376	35126
ps	pasilla	6.51164	5.89556	5.81347	6.717	6.78658	5.8354	1626554_at	CG42670	44258
Arpc3A	Actin-related protein 2/3 complex, subunit 3A	8.92495	9.24879	9.03178	9.0884	8.99268	9.24647	1626556_at	CG4560	41917
NitFhit	Nitrilase and fragile histidine triad fusion protein	9.01005	9.22516	9.40031	9.20598	9.11312	9.24858	1626557_at	CG7067	38029
CG7692	CG7692 gene product from transcript CG7692-RB	7.95329	7.93256	7.99943	7.99569	8.21945	7.70199	1626561_at	CG7692	39934
Taf6	TBP-associated factor 6	9.64049	9.57775	9.99453	9.54413	9.53903	9.6738	1626563_at	CG32211	40134
CG2790	CG2790 gene product from transcript CG2790-RA	8.52139	8.70203	8.96704	8.48695	8.6461	8.626	1626565_at	CG2790	37992
CG12262	CG12262 gene product from transcript CG12262-RA	10.9619	11.2689	11.1274	11.401	11.3647	11.3726	1626566_at	CG12262	38864
CG7357	CG7357 gene product from transcript CG7357-RA	9.46211	9.5821	9.57669	9.43643	9.6291	9.65086	1626568_at	CG7357	42145
SNF4Agamma	SNF4/AMP-activated protein kinase gamma subunit	9.46152	9.22339	9.58823	9.42664	9.33888	9.15375	1626570_s_at	CG17299	42515
ldbr	lariat debranching enzyme	7.59277	7.63458	7.89694	7.59587	7.62591	7.87234	1626571_at	CG7942	38900
CG9935	CG9935 gene product from transcript CG9935-RD	6.68877	6.41343	7.01889	6.85276	6.64219	6.2537	1626574_at	CG9935	43806
CG1657	CG1657 gene product from transcript CG1657-RA	8.36513	8.22516	8.24164	8.34638	8.42054	8.31156	1626575_at	CG1657	32070
CG3040	CG3040 gene product from transcript CG3040-RA	8.73858	8.69201	8.9185	8.67468	8.64492	8.76983	1626579_at	CG3040	31642
aft	adrift	10.6524	10.7749	10.7778	10.5408	10.4339	10.6897	1626580_at	CG5032	37034
CG1607	CG1607 gene product from transcript CG1607-RA	11.6968	11.5586	11.2818	11.9739	12.1128	12.0329	1626581_s_at	CG1607	43707
SMSr	CG32380 gene product from transcript CG32380-RA	9.21695	9.37081	9.18693	9.35003	9.40489	9.5104	1626584_a_at	CG32380	38823
Letm1	LETM1 ortholog	8.92301	8.8961	8.85634	9.02433	9.25084	8.73617	1626585_s_at	CG4589	37912
Pex19	Peroxin 19	9.10495	9.42419	9.32039	9.44205	9.10917	9.30981	1626588_a_at	CG5325	34630
siz	schizo	9.49534	9.62445	9.60529	9.04483	9.30429	9.24487	1626591_at	CG32434	40327
Rack1	Receptor of activated protein kinase C 1	14.3129	14.4277	14.4096	14.4233	14.4182	14.4277	1626602_at	CG7111	34070
zormin	CG33484 gene product from transcript CG33484-RK	7.98904	7.80237	8.04076	7.77629	7.01417	6.78059	1626603_at	CG33484	2769001
blanks	CG10630 gene product from transcript CG10630-RA	8.0431	8.16503	7.97085	6.5258	6.62469	6.78356	1626606_at	CG10630	38620
Sec63	Sec63 ortholog (S. cerevisiae)	10.5005	10.52	10.5215	10.5347	10.5527	10.4939	1626607_at	CG8583	38819
CG31156	CG31156 gene product from transcript CG31156-RA	7.09068	7.2066	7.0867	7.15315	7.31571	7.14659	1626615_at	CG31156	42669
dx	deltex	11.3811	11.1649	10.9476	11.2246	11.4627	11.271	1626617_at	CG3929	31589
MRG15	CG6363 gene product from transcript CG6363-RA	9.61348	9.85464	9.71058	10.024	9.94364	10.0996	1626620_at	CG6363	41850
CG1407	CG1407 gene product from transcript CG1407-RB	10.1847	10.1249	10.1896	10.1027	10.2086	10.2543	1626621_at	CG1407	36043
Pax	Paxillin	8.85485	8.59939	9.02323	8.99903	8.92895	9.15045	1626624_s_at	CG31794	35215
bif	bifocal	11.3418	11.2394	11.273	11.3888	11.3598	11.3483	1626637_a_at	CG1822	32119
escl	CG5202 gene product from transcript CG5202-RA	7.90821	7.75406	7.96392	7.36973	8.10708	7.7628	1626638_at	CG5202	34611
Cad86C	Cadherin 86C	8.93016	9.1277	9.09744	8.9937	8.89479	8.68666	1626639_a_at	CG42601	41302
glob1	globin 1	7.82668	7.78647	8.10556	8.30925	8.50492	8.57734	1626641_s_at	CG9734	41930
CG8596	CG8596 gene product from transcript CG8596-RA	9.44789	9.58471	9.61199	9.53672	9.56239	9.57122	1626645_at	CG8596	38813
CG4729	CG4729 gene product from transcript CG4729-RA	10.7598	10.8299	10.9007	10.8111	10.8135	10.8531	1626646_s_at	CG4729	39820
Mcm5	Minichromosome maintenance 5	10.2712	10.2101	10.3389	10.8422	10.7668	10.8231	1626647_at	CG4082	41296
mod(mdg4)	modifier of mdg4	8.0256	8.04909	8.08885	8.40039	8.38468	8.47701	1626650_at	CG32491	49228
Orc1	Origin recognition complex subunit 1	8.41946	8.50532	8.42846	8.75533	8.984	8.85885	1626652_at	CG10667	35686
FeCH	Ferrochelatase	8.45561	8.79273	8.53377	8.88806	8.5674	8.72161	1626653_a_at	CG2098	43757
CG11791	CG11791 gene product from transcript CG11791-RD	10.6432	10.7509	10.5386	10.5105	10.7998	10.4151	1626654_a_at	CG11791	43000
wfs1	wolfram syndrome 1	7.67307	7.90045	7.98721	7.91698	7.7449	8.12924	1626657_a_at	CG4917	42679
BCAS2	BCAS2 ortholog	9.10348	9.19239	9.32622	9.45704	9.39774	9.38678	1626659_at	CG4980	43348
Eb1	CG3265 gene product from transcript CG3265-RF	12.9289	12.8416	12.8312	12.613	12.7503	12.7832	1626663_s_at	CG3265	35584
RhoGAP16F	Rho GTPase activating protein at 16F	7.75778	7.79056	7.94538	8.02505	8.15036	8.05563	1626666_s_at	CG7122	32790
miple	CG1221 gene product from transcript CG1221-RC	7.60061	7.41601	7.16559	9.21971	9.50044	9.103	1626667_at	CG1221	38047
Cnot4	Cnot 4 homologue	10.7747	10.8658	10.6587	10.916	11.1019	10.6859	1626673_s_at	CG31716	34416
XRCC1	CG4208 gene product from transcript CG4208-RA	8.28965	8.32508	8.42457	7.6896	8.02853	7.85655	1626675_at	CG4208	31451
PlexB	Plexin B	11.061	10.8082	10.5954	10.6042	10.829	10.469	1626676_at	CG17245	43766
CG9305	CG9305 gene product from transcript CG9305-RB	8.58676	8.55836	8.46175	8.6229	8.73609	8.58757	1626680_at	CG9305	34748
CG9135	CG9135 gene product from transcript CG9135-RD	11.5388	11.5463	11.2072	11.4975	11.5576	11.5059	1626682_s_at	CG9135	33850
RpS29	Ribosomal protein S29	14.7002	14.6762	14.6536	14.7334	14.6686	14.7375	1626693_at	CG8495	41200
E(z)	Enhancer of zeste	8.78697	8.94789	9.03706	9.05841	9.16356	9.03659	1626696_at	CG6502	39203
CG4743	CG4743 gene product from transcript CG4743-RA	7.31463	7.47348	7.65373	7.5501	7.56722	7.62953	1626701_at	CG4743	43101
fz3	frizzled 3	8.56694	8.41236	8.4541	8.8041	9.02511	8.80988	1626702_at	CG16785	31023
Kat60	Katanin 60	10.7699	10.6759	10.654	10.7403	10.9188	10.7326	1626706_at	CG10229	53566
AnxB9	Annexin B9	12.4232	12.6568	12.4747	12.4269	12.2687	12.3519	1626707_a_at	CG5730	42492
Cbl	CG7037 gene product from transcript CG7037-RB	11.4457	11.5522	11.3593	10.8897	10.7647	10.7908	1626708_at	CG7037	38961
SA	Stromalin	9.40918	9.36345	9.34525	9.7593	10.0099	9.82945	1626710_at	CG3423	33974
e(y)2b	enhancer of yellow 2b	6.24062	6.58975	6.50745	6.52242	6.76036	7.01592	1626717_at	CG14612	50143
wls	wntless	11.3696	11.3357	11.2164	11.3722	11.423	11.363	1626719_a_at	CG6210	39259
CG2970	CG2970 gene product from transcript CG2970-RA	9.237	9.62563	9.58305	9.62237	9.50559	9.64121	1626725_at	CG2970	37807
CG3803	CG3803 gene product from transcript CG3803-RA	7.78669	7.89786	7.99279	8.08045	8.15194	8.2603	1626729_at	CG3803	37809
tna	tonalli	11.9465	11.3544	11.3082	11.6001	11.7189	11.0368	1626730_s_at	CG7958	39217
Klc	Kinesin light chain	10.6849	10.6686	10.4729	10.335	10.6649	10.4701	1626731_at	CG5433	39445
Ski6	CG15481 gene product from transcript CG15481-RB	8.60003	9.0061	9.17513	9.4489	9.17614	9.61651	1626733_at	CG15481	34721
mtRNApol	mitochondrial RNA polymerase	7.87526	7.88888	8.31539	7.91234	8.03283	8.0014	1626738_at	CG4644	33285
CG8964	CG8964 gene product from transcript CG8964-RA	8.34102	8.38246	8.54327	8.99119	9.36986	9.03513	1626742_at	CG8964	36284
CG8543	CG8543 gene product from transcript CG8543-RA	8.5678	8.40382	8.46292	8.51436	8.17032	8.33029	1626743_at	CG8543	38837
Sucb	CG10622 gene product from transcript CG10622-RA	9.37989	9.54362	9.52883	9.65608	9.77696	9.812	1626745_at	CG10622	44001
CG18135	CG18135 gene product from transcript CG18135-RB	6.7986	6.76835	7.02383	7.75236	8.32861	7.80469	1626749_a_at	CG18135	40073
CG4603	CG4603 gene product from transcript CG4603-RC	10.1624	10.3964	10.3344	10.4156	10.2929	10.4479	1626751_at	CG4603	38603
mTTF	mitochondrial transcription termination factor	8.49981	8.7118	8.76833	8.73178	8.70054	8.93938	1626752_at	CG18124	34837
CG12947	CG12947 gene product from transcript CG12947-RC	7.41132	7.50627	7.34878	8.02975	7.22457	7.41628	1626753_at	CG12947	41201
Rif1	Rap1 interacting factor 1 homolog	8.78817	8.77757	8.70614	9.27267	9.32692	9.29988	1626755_at	CG30085	246445
RhoGEF3	Rho guanine nucleotide exchange factor 3	8.78711	8.34342	8.20107	7.90919	8.46789	7.87414	1626756_a_at	CG43976	38050
CG2974	CG2974 gene product from transcript CG2974-RB	8.40091	8.55437	8.64527	8.68485	8.68526	8.74348	1626760_at	CG2974	31944
veli	CG7662 gene product from transcript CG7662-RA	10.3987	10.5498	10.5461	10.4637	10.5289	10.54	1626763_a_at	CG7662	43003
daw	dawdle	8.14426	8.19143	8.29448	7.92007	8.2537	7.32092	1626766_s_at	CG16987	33474
CG7044	CG7044 gene product from transcript CG7044-RA	8.54411	8.69748	8.8372	8.88598	8.99277	8.94551	1626768_at	CG7044	42497
Nop17l	Nop17 like	11.7633	11.3167	11.4925	10.8896	11.3731	10.943	1626769_s_at	CG1553	35730
CG43164	CG43164 gene product from transcript CG43164-RC	13.7943	13.7338	13.7778	13.8259	13.8011	13.6626	1626773_s_at	CG43164	3772015
robo	roundabout	9.7883	9.52321	9.46828	9.65005	9.90798	9.54368	1626774_s_at	CG13521	37603
Pp2B-14D	Protein phosphatase 2B at 14D	10.261	9.99748	9.86725	10.0231	10.2447	9.86095	1626781_at	CG9842	32624
Prosbeta4	Proteasome beta4 subunit	12.3376	12.4635	12.4289	12.6367	12.5015	12.7675	1626782_at	CG17331	34999
Nap1	Nucleosome assembly protein 1	12.6069	12.7348	12.6958	12.7931	12.7692	12.7466	1626785_at	CG5330	37798
CG8494	CG8494 gene product from transcript CG8494-RA	6.77633	7.06097	7.10039	7.04569	7.40984	7.19103	1626786_at	CG8494	36580
CstF-50	CG2261 gene product from transcript CG2261-RA	8.52216	8.88235	8.8646	9.25286	9.15038	9.2687	1626788_a_at	CG2261	43734
Fak	Focal adhesion kinase	6.87493	7.03529	6.74427	6.75425	7.2808	6.66452	1626790_s_at	CG10023	37233
Bsg25D	Blastoderm-specific gene 25D	8.81726	8.32166	8.48989	8.65871	8.80397	8.49117	1626798_a_at	CG14025	33757
CG10638	CG10638 gene product from transcript CG10638-RD	11.4596	11.621	11.7253	11.7427	11.5941	11.8771	1626801_at	CG10638	39424
gish	gilgamesh	11.6204	11.4472	11.1804	11.3317	11.2022	10.8655	1626805_s_at	CG6963	49701
tra	transformer	10.1182	10.4015	10.2766	10.0844	10.1081	10.2578	1626806_at	CG16724	39849
Nhe3	Na[+]/H[+] hydrogen exchanger 3	8.41211	8.34312	8.23365	8.31263	8.76336	8.55191	1626807_a_at	CG11328	33939
Rho1	CG8416 gene product from transcript CG8416-RB	12.1451	12.1746	11.9575	12.314	12.3032	12.0287	1626808_s_at	CG8416	36775
Brms1	BRMS1 ortholog	9.6984	9.73012	9.88663	10.1262	10.1876	10	1626810_at	CG4400	32243
CG5510	CG5510 gene product from transcript CG5510-RA	10.0107	10.3693	10.1163	10.1792	10.3102	10.3568	1626811_at	CG5510	42872
CG14132	CG14132 gene product from transcript CG14132-RB	7.95401	8.46175	8.17072	8.97447	9.15756	9.14684	1626812_at	CG14132	50290
Smn	survival motor neuron	11.2387	11.5055	11.4618	11.5665	11.4522	11.5703	1626813_at	CG16725	39844
Rrp45	CG9606 gene product from transcript CG9606-RB	8.3421	8.33491	8.649	8.35494	8.62312	8.51865	1626817_at	CG9606	32665
CG13097	CG13097 gene product from transcript CG13097-RA	9.34129	9.5051	9.48621	9.6532	9.8022	9.57363	1626818_at	CG13097	34184
GckIII	Germinal centre kinase III	8.63991	8.89011	8.72868	9.05174	9.2162	9.08717	1626820_at	CG5169	42064
CG7945	CG7945 gene product from transcript CG7945-RA	10.1886	10.1493	10.0122	9.9315	9.80612	9.90419	1626823_a_at	CG7945	39679
CG11839	CG11839 gene product from transcript CG11839-RB	7.7517	7.79713	7.87347	7.88694	8.02641	7.9877	1626833_at	CG11839	43006
Syb	Synaptobrevin	11.2266	11.1668	11.0938	11.8127	11.851	11.8279	1626835_at	CG12210	36080
blot	bloated tubules	11.5277	11.536	11.5174	11.9565	12.1158	11.8679	1626839_s_at	CG3897	39939
Opa1	Optic atrophy 1 ortholog (H. sapiens)	10.2357	10.2742	10.3184	10.051	10.087	9.87743	1626840_a_at	CG8479	36578
ck	crinkled	10.3338	10.1093	10.08	10.1647	10.4261	10.1798	1626841_s_at	CG7595	34882
mtd	mustard	7.97231	7.37016	8.04125	7.54311	7.54664	7.33384	1626842_a_at	CG32464	45467
Hsf	Heat shock factor	11.7593	11.8187	11.7002	11.3433	11.6184	11.5699	1626844_at	CG5748	37068
Tcp-1eta	CG8351 gene product from transcript CG8351-RA	12.0357	12.0218	11.971	12.2518	12.242	12.3169	1626845_at	CG8351	41054
CG5973	CG5973 gene product from transcript CG5973-RE	7.43497	7.28581	7.43497	7.5814	7.74602	7.72561	1626846_s_at	CG5973	34023
gkt	glaikit	9.0717	9.23008	9.16432	8.38446	8.46687	8.57789	1626850_s_at	CG8825	33530
Spn42De	Serpin 42De	8.06613	8.06834	8.39747	6.69523	6.5422	6.26115	1626851_at	CG9460	35602
CG12560	CG12560 gene product from transcript CG12560-RC	6.34885	6.58949	6.93924	6.54384	6.6359	6.7239	1626856_at	CG12560	34092
Su(var)3-7	Suppressor of variegation 3-7	7.79621	7.65093	7.69661	8.04154	8.43017	7.87764	1626862_at	CG8599	41627
Pmm45A	Phosphomannomutase 45A	9.04077	8.70402	9.09068	8.50858	8.78048	8.76856	1626864_at	CG8073	35923
icln	CG4924 gene product from transcript CG4924-RA	10.1621	10.5556	10.536	10.9056	10.781	10.9924	1626871_at	CG4924	36997
CG42674	CG42674 gene product from transcript CG42674-RF	6.66209	6.41323	6.25186	6.99279	6.57507	6.554	1626878_at	CG42674	40205
IntS11	Integrator 11	9.13967	9.19434	9.41037	9.2151	9.38354	9.31439	1626880_at	CG1972	43506
CG1620	CG1620 gene product from transcript CG1620-RA	11.0184	11.0174	11.2268	11.3246	11.4414	11.3842	1626883_at	CG1620	35678
A2bp1	Ataxin-2 binding protein 1	10.9453	10.0392	10.045	8.99798	9.30624	8.50254	1626884_a_at	CG32062	39198
CG11752	CG11752 gene product from transcript CG11752-RA	9.1336	9.2561	9.44986	9.81117	9.58876	10.0132	1626885_at	CG11752	32076
CG3663	CG3663 gene product from transcript CG3663-RA	8.11031	8.49477	8.58919	8.63043	8.38939	8.87837	1626886_at	CG3663	37944
CG9426	CG9426 gene product from transcript CG9426-RA	9.29753	9.03556	9.16382	8.58494	8.77113	8.60233	1626888_at	CG9426	34719
del	deadlock	9.37051	9.24712	8.87642	8.22345	8.64282	7.98075	1626892_at	CG9252	35380
Gasp	CG10287 gene product from transcript CG10287-RB	12.0298	11.9883	11.9281	12.1772	12.1995	12.1448	1626893_at	CG10287	40745
CG4751	CG4751 gene product from transcript CG4751-RA	11.4597	11.5514	11.4528	11.578	11.7733	11.6228	1626898_at	CG4751	34551
GATAd	CG5034 gene product from transcript CG5034-RB	9.95103	9.73009	9.28882	9.35905	9.2863	8.91867	1626899_at	CG5034	34395
Rab11	CG5771 gene product from transcript CG5771-RA	12.4595	12.5302	12.4398	12.4974	12.5817	12.5075	1626902_a_at	CG5771	42501
CG3355	CG3355 gene product from transcript CG3355-RB	6.19942	6.22399	6.23318	6.45437	6.66982	6.55038	1626903_at	CG3355	33667
CG15282	CG15282 gene product from transcript CG15282-RC	11.2435	11.4395	11.4172	9.34269	9.31337	9.64113	1626910_at	CG15282	34853
wac	wee Augmin	10.1393	10.2071	10.2032	10.4139	10.2893	10.5385	1626918_at	CG13879	38044
cuff	cutoff	6.61235	6.82451	6.88497	6.56597	6.89415	6.80624	1626928_at	CG13190	36269
CG6230	CG6230 gene product from transcript CG6230-RA	10.0847	10.1234	10.1203	9.99504	10.055	10.0631	1626930_at	CG6230	34546
RpS8	Ribosomal protein S8	14.6591	14.7302	14.703	14.7313	14.7465	14.7117	1626931_a_at	CG7808	43532
CG2469	CG2469 gene product from transcript CG2469-RB	9.81941	9.79852	9.97906	9.88468	9.75428	9.79326	1626933_s_at	CG2469	38149
wb	wing blister	9.42305	9.22144	9.32664	8.5914	8.876	8.66534	1626934_a_at	CG42677	43946
nito	spenito	10.3051	10.3063	10.0005	10.6935	10.6586	10.6702	1626940_at	CG2910	35756
CG9996	CG9996 gene product from transcript CG9996-RB	9.35345	9.57738	9.18812	9.63641	9.83845	9.60152	1626942_at	CG9996	43008
Snx6	Sorting nexin 6	9.80076	9.99677	9.93091	9.8612	10.0789	10.0355	1626945_at	CG8282	34126
pho	pleiohomeotic	11.9048	11.8263	11.4889	11.6715	11.8846	11.6322	1626947_s_at	CG17743	43819
fd96Cb	forkhead domain 96Cb	6.41901	6.29173	6.53232	9.87569	9.91509	9.79041	1626948_at	CG11922	43011
CG11158	CG11158 gene product from transcript CG11158-RA	7.31836	7.3569	7.49297	7.40219	7.40111	7.4706	1626949_at	CG11158	32327
RpL39	Ribosomal protein L39	14.6137	14.4519	14.552	14.4903	14.445	14.5347	1626964_at	CG3997	37849
CalpB	Calpain-B	9.96768	9.82134	9.82611	10.2061	10.3344	10.3615	1626967_at	CG8107	39165
cert	ceramide transfer protein	10.7802	10.7087	10.7134	10.0629	10.277	10.1912	1626968_at	CG7207	38928
alpha-Man-Ib	alpha Mannosidase Ib	9.47816	9.46829	9.40308	8.85986	9.19179	9.07599	1626972_at	CG11874	43436
Mulk	Multi-substrate lipid kinase	7.71399	7.80876	8.0505	7.80008	7.90286	8.04368	1626978_at	CG31873	326168
Pli	Pellino	10.4646	10.1816	9.92471	9.5994	9.94698	9.49778	1626980_at	CG5212	42821
PI31	CG8979 gene product from transcript CG8979-RD	9.7221	9.88327	9.76524	9.82814	9.71634	9.78807	1626981_s_at	CG8979	36277
Gld	Glucose dehydrogenase	7.07065	6.91294	7.44891	8.35264	8.70628	8.50077	1626984_at	CG1152	40875
AIF	Apoptosis inducing factor	9.56891	9.49852	9.56473	9.42911	9.62421	9.61551	1626985_a_at	CG7263	33390
CG5516	CG5516 gene product from transcript CG5516-RA	9.11816	9.20765	9.43098	9.25565	9.26107	9.38825	1626986_at	CG5516	41940
CG6805	CG6805 gene product from transcript CG6805-RA	9.16725	9.27246	9.10664	9.19863	9.24184	9.22778	1626988_at	CG6805	36911
Mipp1	Multiple inositol polyphosphate phosphatase 1	6.78563	6.89422	6.92722	4.20667	4.41532	4.32768	1626990_s_at	CG4123	39841
Sra-1	specifically Rac1-associated protein 1	11.6145	11.502	11.5274	11.313	11.2731	11.3381	1626993_at	CG4931	41861
br	broad	11.1708	10.5109	10.9019	10.8665	11.0014	9.94409	1626996_s_at	CG11491	44505
CG6425	CG6425 gene product from transcript CG6425-RA	8.07949	8.29112	8.22397	8.17814	8.2906	8.1429	1626997_at	CG6425	43216
Cfp1	CG17446 gene product from transcript CG17446-RB	7.79221	7.94128	7.54721	8.04898	8.0459	7.82453	1627002_at	CG17446	31880
MED27	Mediator complex subunit 27	8.85821	9.17916	9.16199	9.15523	9.18622	9.33585	1627003_at	CG1245	40696
CG7632	CG7632 gene product from transcript CG7632-RA	7.85377	8.0691	7.90779	7.89941	7.96064	7.93758	1627004_at	CG7632	40357
Reg-5	Rhythmically expressed gene 5	8.67555	8.72795	8.75399	9.02113	8.94101	8.77643	1627005_at	CG2928	37968
Vha13	Vacuolar H[+] ATPase 13kD subunit	11.2364	11.43	11.4959	11.4097	11.2736	11.5074	1627006_at	CG6213	42341
CG1597	CG1597 gene product from transcript CG1597-RB	7.39756	7.71347	7.95968	7.36264	7.36162	7.60241	1627013_at	CG1597	32073
fabp	fatty acid bindin protein	13.0282	13.2904	13.3367	12.6545	12.4652	12.7369	1627014_a_at	CG6783	3772232
sni	sniffer	8.58225	8.6999	8.90327	8.71246	8.38445	8.84735	1627015_at	CG10964	31761
Dlc90F	Dynein light chain 90F	12.0651	12.1441	12.1133	12.2808	12.4071	12.3875	1627017_at	CG12363	42199
ATPsyn-gamma	ATP synthase-gamma chain	11.8689	12.0875	12.1189	12.3336	12.1292	12.3633	1627018_s_at	CG7610	43507
CG11110	CG11110 gene product from transcript CG11110-RA	6.49587	6.99601	6.66021	6.86873	6.7998	6.78083	1627020_at	CG11110	37337
CG8202	CG8202 gene product from transcript CG8202-RA	8.91825	8.9789	9.13184	8.88087	8.93504	9.02879	1627021_at	CG8202	41043
CG4884	CG4884 gene product from transcript CG4884-RB	8.32244	8.55042	8.45263	8.3014	8.44508	8.28627	1627023_at	CG4884	43357
CG15168	CG15168 gene product from transcript CG15168-RA	9.27058	9.44728	9.38474	9.55847	9.46175	9.80305	1627027_at	CG15168	35159
CG8611	CG8611 gene product from transcript CG8611-RB	8.61008	8.63498	8.73432	8.63504	8.9208	8.66978	1627032_a_at	CG8611	32725
CG9410	CG9410 gene product from transcript CG9410-RA	6.98367	7.3273	7.29047	7.33926	7.51537	7.6058	1627034_a_at	CG9410	35568
CG1344	CG1344 gene product from transcript CG1344-RB	9.71841	9.84448	9.78357	10.1326	10.2451	10.2246	1627040_at	CG1344	35500
Leash	CG4674 gene product from transcript CG4674-RA	9.93094	9.82329	9.56417	9.77119	9.99449	9.74163	1627043_at	CG4674	41320
Ca-P60A	Calcium ATPase at 60A	9.77228	9.64952	9.55909	9.76582	9.68557	9.64178	1627044_s_at	CG3725	49297
Ntf-2	Nuclear transport factor-2	10.8447	10.9876	10.8415	11.1386	11.0819	11.1074	1627046_at	CG1740	33078
Wdr82	CG17293 gene product from transcript CG17293-RA	10.5737	10.7893	10.6838	10.8081	10.8406	10.9225	1627048_at	CG17293	34153
CG9249	CG9249 gene product from transcript CG9249-RA	8.2549	8.40362	8.44106	8.12555	8.04743	8.17686	1627050_at	CG9249	35383
CG4617	CG4617 gene product from transcript CG4617-RA	7.42244	7.5736	7.48784	7.49658	7.78881	7.66228	1627052_at	CG4617	31657
osp	outspread	9.04041	8.8942	8.65676	9.15216	9.6828	8.9894	1627054_at	CG3479	34850
l(2)05714	lethal (2) 05714	8.36593	8.44463	8.11744	8.08623	8.59307	8.09936	1627056_a_at	CG8886	46066
Caf1-105	CG12892 gene product from transcript CG12892-RA	7.66457	7.67665	7.56897	7.79448	7.80902	7.79381	1627058_at	CG12892	36107
und	uninitiated	12.3031	12.4319	12.3761	12.2693	12.1313	12.3537	1627059_at	CG4008	34294
Gel	Gelsolin	8.05475	8.32507	8.2193	8.14515	8.22571	7.82016	1627060_s_at	CG1106	46008
CG14414	CG14414 gene product from transcript CG14414-RC	9.30018	9.4979	9.59304	9.38495	9.40464	9.41737	1627062_s_at	CG14414	32394
CanB2	Calcineurin B2	10.9763	11.0909	10.6057	10.9468	10.9022	10.8366	1627067_at	CG11217	46456
CG10126	CG10126 gene product from transcript CG10126-RB	9.03682	9.21045	9.26914	7.21593	7.54491	7.78602	1627073_a_at	CG10126	41579
CG14805	CG14805 gene product from transcript CG14805-RA	9.5058	9.51713	9.69328	9.4563	9.58919	9.51668	1627087_at	CG14805	31146
Orc6	Origin recognition complex subunit 6	8.06637	8.23575	7.9758	8.39562	8.64442	8.56084	1627090_at	CG1584	36017
drm	drumstick	10.1367	10.0853	9.94781	10.1627	10.1738	10.286	1627100_s_at	CG10016	49638
scyl	scylla	12.7913	12.2014	12.0166	12.5961	12.7299	12.2218	1627101_at	CG7590	39270
Pis	Phosphatidylinositol synthase	9.67953	9.68556	9.68229	9.74246	9.83136	9.82089	1627102_at	CG9245	32506
CG8064	CG8064 gene product from transcript CG8064-RA	8.78087	9.02994	9.33882	9.37132	9.10282	9.28372	1627104_at	CG8064	42196
CG10237	CG10237 gene product from transcript CG10237-RD	8.5309	8.67172	8.69193	9.67516	9.50645	9.51475	1627106_a_at	CG10237	35222
Atg10	Autophagy-specific gene 10	7.33053	7.42968	7.13282	7.41211	7.30512	7.30874	1627107_at	CG12821	50253
Hsc70-5	Heat shock protein cognate 5	11.9495	11.9046	11.9046	11.7427	11.891	11.9063	1627109_at	CG8542	36583
Elp2	Elongator complex protein 2	8.93008	9.05146	9.33434	8.91351	8.6924	9.03268	1627110_at	CG11887	36123
NHP2	CG5258 gene product from transcript CG5258-RB	12.0495	12.2738	12.2755	12.25	12.2084	12.3019	1627111_at	CG5258	44005
CG3793	CG3793 gene product from transcript CG3793-RB	10.4375	10.584	10.5593	10.4169	10.5024	10.5176	1627114_at	CG3793	34928
udd	under-developed	10.1179	9.86213	10.3756	10.9821	11.1011	11.1625	1627116_at	CG18316	35781
CG32767	CG32767 gene product from transcript CG32767-RH	10.2246	9.38737	9.38072	9.43511	10.0873	9.07893	1627122_at	CG32767	31430
CG5828	CG5828 gene product from transcript CG5828-RB	7.62264	7.88154	7.96087	7.97783	7.92883	7.94241	1627123_at	CG5828	33742
CG7326	CG7326 gene product from transcript CG7326-RB	9.64511	9.68337	9.94233	9.49533	9.39694	9.47199	1627124_at	CG7326	32882
Cam	Calmodulin	8.31874	7.12702	7.64272	8.4032	8.63498	7.69984	1627129_at	CG8472	36329
spt4	CG12372 gene product from transcript CG12372-RA	9.51531	9.39889	9.4144	9.79409	9.77513	9.98466	1627131_at	CG12372	36387
CG15073	CG15073 gene product from transcript CG15073-RA	7.33667	7.73749	7.74488	7.18783	7.25206	7.22543	1627132_at	CG15073	37155
ApepP	Aminopeptidase P	9.92656	10.078	10.1572	9.71137	9.59839	9.88876	1627134_at	CG6291	35029
bnl	branchless	7.24034	6.76738	6.35413	6.18247	6.77048	5.28829	1627135_at	CG4608	42356
dgt1	dim gamma-tubulin 1	9.62637	9.67566	9.71685	9.70447	9.67974	9.82584	1627141_at	CG18041	43529
CG2943	CG2943 gene product from transcript CG2943-RC	9.78835	9.99991	9.62883	9.5879	9.76205	9.66869	1627142_at	CG2943	40933
Aats-arg	Arginyl-tRNA synthetase	10.4166	10.5437	10.5366	10.5513	10.6258	10.7204	1627148_at	CG9020	32539
ssx	sister-of-Sex-lethal	11.1422	10.9361	10.8228	10.9624	11.1859	10.8366	1627150_at	CG3056	31086
CG4612	CG4612 gene product from transcript CG4612-RC	10.2769	9.98657	9.68681	10.2581	10.4771	9.84287	1627151_at	CG4612	37914
sel	seele	9.10663	9.2482	9.33538	9.42364	9.52296	9.69769	1627152_at	CG12918	36046
CG10904	CG10904 gene product from transcript CG10904-RB	8.80604	9.09922	8.9398	9.09524	9.02993	9.15351	1627154_at	CG10904	37817
CG34247	CG34247 gene product from transcript CG34247-RA	7.64931	7.96996	7.89409	6.06142	5.70931	5.71435	1627160_at	CG34247	5740480
l(3)87Df	lethal (3) 87Df	6.95034	7.52055	7.43617	8.89699	8.80604	9.06762	1627171_at	CG7620	49762
CG10254	CG10254 gene product from transcript CG10254-RB	9.12114	9.09759	9.11644	9.01828	9.14412	9.06648	1627172_s_at	CG10254	42793
CG42388	CG42388 gene product from transcript CG42388-RH	7.86901	7.97019	8.26427	7.75493	7.70616	7.46697	1627173_at	CG42388	8673992
RpS7	Ribosomal protein S7	6.22872	6.47821	6.02388	7.96707	6.42453	8.02375	1627181_at	CG1883	43594
scaf6	CG33522 gene product from transcript CG33522-RE	9.23141	9.28674	9.21585	9.34252	9.39222	9.09194	1627184_at	CG33522	3346235
ena	enabled	11.8702	11.6001	11.6281	11.4828	11.4164	11.1954	1627191_a_at	CG15112	37201
Rop	Ras opposite	9.14978	9.32598	8.99331	9.18909	9.17246	9.15382	1627197_at	CG15811	38493
AP-2sigma	Adaptor Protein complex 2, sigma subunit	10.5975	10.795	10.7298	10.813	10.8209	10.992	1627202_at	CG6056	42525
CG4749	CG4749 gene product from transcript CG4749-RA	8.12537	8.18804	8.75191	8.33309	8.86047	8.66907	1627204_at	CG4749	33293
RpL35	Ribosomal protein L35	12.985	12.8824	13.1638	12.7497	12.8423	12.9437	1627206_at	CG4111	31483
CG14352	CG14352 gene product from transcript CG14352-RA	7.58428	7.7504	7.82528	8.05153	8.07543	8.08404	1627207_at	CG14352	33341
mRNA-cap	mRNA-capping-enzyme	10.7161	10.6965	10.8346	10.6878	10.5672	10.6678	1627209_at	CG1810	32379
ref(2)P	refractory to sigma P	10.9865	11.1314	11.0095	10.2682	10.4345	10.4481	1627212_at	CG10360	35246
CG7650	CG7650 gene product from transcript CG7650-RA	6.50469	6.67392	6.19863	6.00388	6.33642	6.21155	1627214_s_at	CG7650	39694
Zyx	Zyxin	11.0267	11.0657	10.795	10.7267	10.7321	10.6139	1627216_s_at	CG32018	317824
CG7646	CG7646 gene product from transcript CG7646-RC	7.31021	7.01305	7.25148	6.2546	7.03112	6.46895	1627218_a_at	CG7646	40187
ND23	NADH:ubiquinone reductase 23kD subunit precursor	10.8839	11.0982	11.0869	11.163	10.9358	11.306	1627220_at	CG3944	44207
cdm	cadmus	10.1472	10.2363	10.2294	10.0292	10.082	9.88709	1627221_at	CG7212	42171
Pglym78	Phosphoglyceromutase	9.31989	9.60491	9.51073	9.08525	8.91736	9.18131	1627227_at	CG1721	43447
CG15309	CG15309 gene product from transcript CG15309-RC	8.92046	8.81986	8.83653	7.95834	8.36129	7.81986	1627228_at	CG15309	31949
CG42321	CG42321 gene product from transcript CG42321-RM	7.94492	7.82694	7.96139	7.95864	7.70954	7.87677	1627239_s_at	CG42321	36488
CG18870	CG18870 gene product from transcript CG18870-RB	7.2009	7.46476	7.27392	7.3562	7.87482	7.51964	1627244_at	CG18870	59218
CG5746	CG5746 gene product from transcript CG5746-RG	10.8014	10.2987	10.2832	10.3482	10.5925	10.2532	1627245_s_at	CG5746	42903
Gcn5	Gcn5 ortholog	9.62635	9.71727	9.79596	9.5036	9.6615	9.55032	1627246_at	CG4107	39431
Oseg1	Outer segment 1	8.29251	8.19773	8.43905	7.89579	7.97868	7.78913	1627247_at	CG7161	38957
CR42549	ncRNA	10.2633	10.286	10.1363	10.3914	10.6305	10.2969	1627248_at	CR42549	8674102
CIAPIN1	CIAPIN1 ortholog	10.2046	10.5009	10.464	10.3564	10.4434	10.5269	1627249_a_at	CG4180	49424
cutlet	CG33122 gene product from transcript CG33122-RA	7.95991	7.88606	8.06594	8.2255	8.40687	8.31107	1627253_at	CG33122	44637
CG7427	CG7427 gene product from transcript CG7427-RA	9.63241	9.70676	9.70523	9.65246	9.73139	9.7497	1627254_at	CG7427	39685
ATPsyn-d	ATP synthase, subunit d	12.2305	12.4541	12.5223	12.8918	12.7384	12.9284	1627256_s_at	CG6030	42291
CG4433	CG4433 gene product from transcript CG4433-RD	8.66374	8.78244	8.56785	8.26415	8.71031	8.54686	1627257_at	CG4433	42388
ovo	CG6824 gene product from transcript CG6824-RE	12.2446	12.0838	11.9704	12.0015	12.3797	11.9494	1627259_a_at	CG6824	31429
Cnx99A	Calnexin 99A	10.9377	10.8185	10.793	10.8064	10.7842	10.7863	1627261_s_at	CG11958	44643
Rabex-5	Rabaptin-5-associated exchange factor for Rab5 ortholog (H. sapiens)	7.8162	7.93158	7.7321	7.97972	8.03139	8.09413	1627265_at	CG9139	38144
MESR3	Misexpression suppressor of ras 3	9.51447	9.6264	9.77742	9.55504	9.56283	9.61961	1627267_at	CG15162	35116
CG42240	CG42240 gene product from transcript CG42240-RC	10.2621	9.84841	9.81944	9.51595	9.76179	9.42702	1627270_at	CG42240	7354471
CG9902	CG9902 gene product from transcript CG9902-RB	6.88354	6.60388	6.82387	6.29982	6.07494	6.2337	1627275_at	CG9902	32622
CG2930	CG2930 gene product from transcript CG2930-RF	6.36067	6.50588	6.71898	6.49486	6.4142	6.38557	1627277_s_at	CG2930	31341
CG14619	CG14619 gene product from transcript CG14619-RH	8.17896	8.10562	7.48389	8.32508	8.0759	8.01566	1627278_s_at	CG14619	33132
pnut	peanut	11.9775	11.7368	11.7765	11.8341	11.9107	11.8965	1627280_s_at	CG8705	35801
CG14439	CG14439 gene product from transcript CG14439-RB	7.80934	7.90205	7.85907	8.17617	7.80026	8.24803	1627293_at	CG14439	31614
CycD	Cyclin D	9.70801	9.39113	9.32002	9.28289	9.66862	9.25702	1627295_s_at	CG9096	32551
RpL15	Ribosomal protein L15	14.8541	14.8088	14.8055	14.7797	14.8013	14.8119	1627308_s_at	CG17420	3354918
RpL12	Ribosomal protein L12	9.38614	9.37076	9.44436	9.43025	9.78708	9.57603	1627312_at	CG3195	45329
Pld	Phospholipase D	9.2397	9.22907	9.15959	9.49378	9.58503	9.37749	1627315_s_at	CG12110	35554
bou	boudin	11.4512	11.7163	11.3903	11.3877	11.1379	11.4099	1627319_at	CG14430	31644
zfh2	Zn finger homeodomain 2	8.48981	7.41999	6.99214	8.71713	8.69252	8.17502	1627320_at	CG1449	43795
CG8388	CG8388 gene product from transcript CG8388-RA	7.40046	7.52464	7.96717	7.32392	7.45527	7.37672	1627323_at	CG8388	36763
lola	longitudinals lacking	8.20551	7.53231	7.61827	8.26773	7.9436	7.63657	1627324_at	CG12052	44548
aur	aurora	9.04082	9.31141	9.14527	9.18388	9.17432	9.31058	1627325_at	CG3068	41446
Lrch	Leucine-rich-repeats and calponin homology domain protein	9.44735	9.27562	9.36886	8.71506	9.05794	8.71788	1627326_a_at	CG6860	35041
CG10189	CG10189 gene product from transcript CG10189-RB	7.03727	7.43807	7.74836	7.46817	7.29467	7.71299	1627330_at	CG10189	35234
Taf5	TBP-associated factor 5	8.72903	9.01578	8.91025	9.00694	9.09806	9.13929	1627331_at	CG7704	47900
Tsp39D	Tetraspanin 39D	8.03941	8.01251	8.32781	8.49185	9.17433	8.73915	1627334_at	CG8666	35405
CG11555	CG11555 gene product from transcript CG11555-RB	9.48139	9.49356	9.58987	9.71063	9.74085	9.7451	1627337_at	CG11555	33193
pigeon	CG10739 gene product from transcript CG10739-RB	7.03729	7.18579	7.16864	7.44546	7.59509	7.46421	1627340_at	CG10739	35200
CG5535	CG5535 gene product from transcript CG5535-RC	7.41641	7.3927	7.44263	7.79609	7.42541	7.72199	1627343_a_at	CG5535	39990
Bka	Bekka	9.07272	9.34374	9.27013	9.59356	9.51357	9.694	1627349_at	CG4539	46032
CG5835	CG5835 gene product from transcript CG5835-RA	8.44213	8.71324	8.76515	8.44009	8.4676	8.50469	1627354_at	CG5835	42296
Su(var)2-10	Suppressor of variegation 2-10	7.20022	7.14666	7.59063	7.51474	8.27556	7.82735	1627362_a_at	CG8068	35927
RpS12	Ribosomal protein S12	14.2807	14.3211	14.3742	14.3701	14.3089	14.4048	1627364_s_at	CG11271	39480
lig	lingerer	11.4425	11.2357	11.1602	11.3871	11.7301	11.2101	1627372_a_at	CG8715	35771
Rel	Relish	9.52212	9.63025	9.74921	9.5383	9.51689	9.65121	1627376_at	CG11992	41087
Grip75	CG6176 gene product from transcript CG6176-RA	8.80201	8.79718	8.95163	8.76468	8.81693	8.67701	1627377_at	CG6176	34441
RpA-70	Replication Protein A 70	11.5311	11.5654	11.4912	11.6828	11.6532	11.7595	1627380_at	CG9633	40972
Sec61beta	Sec61 beta subunit	13.3688	13.4972	13.5197	13.5947	13.5705	13.668	1627382_at	CG10130	46080
asp	abnormal spindle	10.1248	10.2431	10.1494	10.1385	10.2803	10.0815	1627383_at	CG6875	42946
CG2926	CG2926 gene product from transcript CG2926-RA	9.4041	9.21572	8.83744	9.0865	9.15739	8.61254	1627390_at	CG2926	40676
aop	anterior open	11.5759	11.2969	11.2167	11.5707	11.7986	11.377	1627394_s_at	CG3166	33392
su(f)	suppressor of forked	6.73926	6.77171	6.90769	6.59601	6.7775	6.91387	1627396_a_at	CG17170	3354994
Gbeta13F	G protein beta-subunit 13F	12.532	12.319	12.0813	12.462	12.4165	12.0752	1627398_a_at	CG10545	32544
CG17266	CG17266 gene product from transcript CG17266-RA	8.67893	8.95867	9.11975	9.50721	9.26491	9.58939	1627399_at	CG17266	35571
CG7630	CG7630 gene product from transcript CG7630-RA	12.023	12.1363	12.2227	12.5928	12.2239	12.789	1627402_a_at	CG7630	50266
Paf-AHalpha	Platelet-activating factor acetylhydrolase alpha	10.6642	10.7694	10.5459	10.6782	10.8855	10.465	1627403_s_at	CG8962	32529
CG14966	CG14966 gene product from transcript CG14966-RA	9.12397	9.18569	9.361	9.52813	9.5003	9.66913	1627405_at	CG14966	38390
Aven	Aven ortholog	7.59536	8.05343	8.17368	8.24969	8.34543	8.32468	1627409_at	CG15727	32215
Amph	Amphiphysin	8.96697	8.51323	8.42989	8.60222	9.08064	8.62676	1627410_at	CG8604	36383
CG9986	CG9986 gene product from transcript CG9986-RA	9.20784	9.09904	9.25484	9.20227	9.48702	9.3388	1627415_at	CG9986	43386
CG7702	CG7702 gene product from transcript CG7702-RA	11.5208	11.6828	11.6332	11.4258	11.2436	11.2657	1627420_s_at	CG7702	42242
CG18292	CG18292 gene product from transcript CG18292-RA	10.1737	10.2759	10.1628	10.2495	10.2431	10.1775	1627421_at	CG18292	32050
CG6178	CG6178 gene product from transcript CG6178-RA	7.1995	7.15015	7.38799	6.96369	7.13195	7.0194	1627423_at	CG6178	42867
Mob4	CG3403 gene product from transcript CG3403-RA	11.6537	11.8271	11.6332	12.0591	11.9519	11.9934	1627426_at	CG3403	35576
CG8155	CG8155 gene product from transcript CG8155-RA	10.0105	9.90304	9.94862	9.42813	9.73674	9.65446	1627431_at	CG8155	36698
CG6041	CG6041 gene product from transcript CG6041-RA	8.03693	8.30576	8.33692	8.28624	7.99233	8.07797	1627432_at	CG6041	31527
CG3163	CG3163 gene product from transcript CG3163-RA	9.21678	9.39786	9.4887	9.80768	9.81509	9.79873	1627433_at	CG3163	37836
CG5941	CG5941 gene product from transcript CG5941-RA	10.3638	10.4578	10.5046	10.4627	10.4669	10.491	1627443_at	CG5941	31536
en	engrailed	10.4942	10.4185	10.3731	11.4525	11.5434	11.1277	1627445_s_at	CG9015	36240
net	CG11450 gene product from transcript CG11450-RB	7.26972	7.60148	7.15575	8.18911	8.70143	8.21792	1627446_at	CG11450	45339
Updo	CG1818 gene product from transcript CG1818-RA	10.815	11.0853	11.1073	11.1922	11.0444	11.1629	1627448_at	CG1818	35986
CG8111	CG8111 gene product from transcript CG8111-RA	8.52944	8.69272	8.81	8.85791	8.75238	8.71532	1627449_at	CG8111	38881
l(3)mbt	lethal (3) malignant brain tumor	8.77626	8.85449	9.05483	8.73842	8.7558	8.81011	1627452_a_at	CG5954	43288
spi	spitz	10.7523	10.8682	10.7121	10.556	10.6715	10.5057	1627453_s_at	CG10334	35253
cora	coracle	11.2374	11.0655	10.958	11.4334	11.6007	11.4664	1627454_a_at	CG11949	37205
wda	will decrease acetylation	7.9883	7.96083	8.03967	8.79652	8.98707	8.99741	1627455_at	CG4448	42750
mub	mushroom-body expressed	10.4228	9.70317	9.33971	9.52451	9.94088	9.28283	1627456_s_at	CG7437	40436
Catsup	Catecholamines up	10.3805	10.5923	10.3165	10.5991	10.5283	10.7287	1627458_at	CG10449	48805
CG9154	CG9154 gene product from transcript CG9154-RB	8.72117	9.09466	9.08156	9.16864	9.10716	9.34434	1627459_at	CG9154	33858
CG18343	CG18343 gene product from transcript CG18343-RB	9.97954	10.2297	10.2133	9.93687	9.72452	10.1897	1627460_at	CG18343	36297
bsf	bicoid stability factor	9.74865	9.83499	10.0322	9.65173	9.78797	9.69218	1627461_at	CG10302	35100
CG4662	CG4662 gene product from transcript CG4662-RB	7.16406	7.29071	7.13592	7.86072	8.09482	8.01838	1627462_a_at	CG4662	42357
Mes4	Mesoderm-expressed 4	9.01901	9.17805	9.11935	9.21846	9.26183	9.37099	1627465_at	CG11301	37560
phl	pole hole	8.83652	8.80753	8.85181	8.73646	8.98998	8.87362	1627470_at	CG2845	31221
AnxB10	Annexin B10	9.7227	9.80852	10.0459	8.94339	8.75515	9.0208	1627472_at	CG9579	33019
GPHR	Golgi pH Regulator	8.06352	8.45484	8.19698	8.36569	8.37519	8.59818	1627473_at	CG8090	36682
BBS8	Bardet-Biedl syndrome 8 ortholog (H. sapiens)	6.13907	6.03703	6.49071	6.72718	6.73114	6.7833	1627476_at	CG13691	33217
mod(mdg4)	modifier of mdg4	6.27269	6.25177	6.09525	6.53463	6.58783	6.38431	1627483_at	CG32491	49228
twf	twinfilin	9.37773	9.68661	9.64974	10.0356	9.9439	10.1182	1627488_at	CG3172	41719
Galphai	G protein alpha i subunit	12.4562	12.4214	12.2401	12.4191	12.6282	12.3701	1627491_at	CG10060	38765
l(3)72Dn	lethal (3) 72Dn	8.68744	8.80779	8.9301	8.94466	8.86776	8.99251	1627492_at	CG5018	39774
oaf	out at first	10.0395	9.79341	9.9259	9.66558	9.92366	9.72435	1627494_s_at	CG9884	33435
Txl	Thioredoxin-like	11.7008	11.9973	11.993	12.1485	12.0573	12.2006	1627497_at	CG5495	38646
Synd	Syndapin	9.44948	9.56466	9.49236	9.57437	9.61898	9.44525	1627498_at	CG33094	42467
CG2016	CG2016 gene product from transcript CG2016-RB	7.62556	8.1094	8.23363	9.33753	9.24864	9.54742	1627499_at	CG2016	40612
CG9304	CG9304 gene product from transcript CG9304-RB	8.42228	8.3937	8.46201	8.17768	8.5423	8.24351	1627502_at	CG9304	37500
CG12159	CG12159 gene product from transcript CG12159-RB	9.3033	9.47929	9.2239	10.1787	9.97072	9.86826	1627505_at	CG12159	35741
ed	echinoid	11.3208	10.9039	10.6229	10.8487	10.8762	10.7822	1627506_at	CG12676	33619
CG5704	CG5704 gene product from transcript CG5704-RB	6.72482	6.43279	6.63646	5.53095	5.81947	5.36858	1627507_at	CG5704	48613
chrb	charybde	11.6056	10.8023	10.7073	10.4929	10.8899	10.267	1627511_at	CG7533	39284
CG31915	CG31915 gene product from transcript CG31915-RA	7.10365	6.6993	6.91087	5.22666	5.48159	5.15731	1627512_at	CG31915	319025
Swip-1	Swiprosin-1	9.42929	9.49735	9.27318	8.98926	9.489	9.19376	1627515_at	CG10641	35158
CG10219	CG10219 gene product from transcript CG10219-RA	10.336	10.5468	10.6875	10.8409	10.5498	10.8476	1627518_at	CG10219	42808
Ero1L	Endoplasmic reticulum oxidoreductin-1-like	8.08282	8.31424	8.29449	8.37508	8.51479	8.55473	1627525_a_at	CG1333	38500
CG8778	CG8778 gene product from transcript CG8778-RA	9.41658	9.64957	9.79174	9.97126	9.73228	10.0614	1627526_at	CG8778	36392
CG9992	CG9992 gene product from transcript CG9992-RB	9.70741	9.74912	9.56883	9.80677	10.0639	9.72638	1627527_s_at	CG9992	32605
CG8257	CG8257 gene product from transcript CG8257-RB	6.85429	7.06408	7.11052	7.06631	7.4427	7.41945	1627528_at	CG8257	36563
CG6700	CG6700 gene product from transcript CG6700-RA	8.00662	7.73303	7.95858	8.24956	8.54066	8.13541	1627530_at	CG6700	34496
CG3085	CG3085 gene product from transcript CG3085-RB	6.87026	6.90407	7.04314	6.78955	6.98478	6.96114	1627537_at	CG3085	37663
CG6770	CG6770 gene product from transcript CG6770-RA	12.9394	12.9604	12.8924	12.7249	12.7702	12.647	1627538_at	CG6770	34621
NiPp1	Nuclear inhibitor of Protein phosphatase 1	8.82504	9.08801	9.03206	9.18395	9.16163	9.22597	1627539_at	CG8980	44748
CG13319	CG13319 gene product from transcript CG13319-RA	9.31834	9.58801	9.62552	9.73436	9.58201	9.85713	1627545_at	CG13319	36423
CTCF	CG8591 gene product from transcript CG8591-RA	9.55072	9.61572	9.50817	9.6219	9.69286	9.5319	1627546_at	CG8591	38817
Gmap	Golgi microtubule-associated protein	7.52864	7.62359	7.63261	7.61412	7.79508	7.64691	1627550_a_at	CG33206	32483
pncr013:4	putative noncoding RNA 013:4	7.18143	7.74183	7.55932	7.67215	7.69912	7.89845	1627555_s_at	CR33941	3772538
Sas-4	Spindle assembly abnormal 4 ortholog (C. elegans)	7.64108	7.93855	8.13561	7.94116	8.13606	7.89963	1627558_at	CG10061	40859
Irp-1A	Iron regulatory protein 1A	9.00245	9.1874	9.27428	9.22894	9.00377	9.1581	1627562_at	CG4900	42689
Smg5	CG8954 gene product from transcript CG8954-RB	11.0492	11.1799	11.2274	10.6153	10.4822	10.4663	1627564_s_at	CG8954	34804
CG12163	CG12163 gene product from transcript CG12163-RB	12.2185	12.3367	12.208	12.1134	12.0533	12.0908	1627566_a_at	CG12163	40628
Myb	Myb oncogene-like	10.7382	10.7609	10.666	10.6419	10.7189	10.6749	1627567_at	CG9045	32543
CrebA	Cyclic-AMP response element binding protein A	10.1597	9.44852	9.04676	10.0972	10.4688	9.6497	1627571_at	CG7450	39682
Spt	Spitting Image	8.13221	8.24322	8.17813	8.4973	9.02465	8.79468	1627576_at	CG8247	35889
Dcr-1	Dicer-1	8.30996	8.38715	8.50668	8.45669	8.68939	8.40977	1627580_at	CG4792	42693
CG8080	CG8080 gene product from transcript CG8080-RC	7.59584	7.61881	7.74182	7.59813	7.59944	7.49073	1627581_at	CG8080	35918
Tret1-1	Trehalose transporter 1-1	9.6295	9.2973	9.739	9.19347	9.97432	9.68694	1627582_a_at	CG30035	36248
CG15213	CG15213 gene product from transcript CG15213-RA	6.88386	6.97064	7.00342	6.61668	6.27155	6.39657	1627583_at	CG15213	50316
C1GalTA	Core 1 Galactosyltransferase A	8.89712	8.74975	8.77453	9.0946	9.51679	9.10296	1627589_s_at	CG9520	34215
CG9336	CG9336 gene product from transcript CG9336-RB	6.71775	7.0001	7.28702	7.19366	6.60981	7.64478	1627590_at	CG9336	35355
CG3295	CG3295 gene product from transcript CG3295-RA	8.39819	8.70323	8.63376	8.64047	8.88641	8.80734	1627592_at	CG3295	37382
Npc2g	Niemann-Pick type C-2g	6.41973	6.59647	6.53784	6.46364	6.33299	6.53403	1627595_at	CG11314	43648
Tbc1d15-17	TBC1 domain family, member 15/17 ortholog (H. sapiens)	9.03612	9.03375	9.15974	8.9305	8.94947	8.9522	1627598_at	CG11490	33184
E2f2	E2F transcription factor 2	9.67244	9.89258	9.87213	9.94179	9.95306	10.0316	1627605_at	CG1071	35381
CG4229	CG4229 gene product from transcript CG4229-RA	6.82471	6.84747	6.77019	6.66412	6.62559	6.90578	1627607_at	CG4229	39840
CG42673	CG42673 gene product from transcript CG42673-RD	7.93035	8.12502	8.25203	6.98115	6.32435	6.74284	1627608_s_at	CG42673	39111
SmG	Small ribonucleoprotein particle protein SmG	12.6394	12.6944	12.7704	12.945	12.7136	13.0581	1627609_at	CG9742	32636
Crag	Calmodulin-binding protein related to a Rab3 GDP/GTP exchange protein	9.82082	9.71204	9.89354	9.64674	9.86173	9.64071	1627612_a_at	CG12737	31800
chn	charlatan	11.111	10.9454	10.8501	10.7417	10.5704	10.574	1627614_at	CG11798	36678
c12.1	CG12135 gene product from transcript CG12135-RA	9.80145	9.97571	9.90825	10.0444	10.0711	10.1202	1627616_at	CG12135	53435
Best1	Bestrophin 1	9.29765	9.04586	9.28131	8.86282	9.01455	8.87435	1627617_at	CG6264	53431
bic	bicaudal	7.93373	8.04331	8.0919	8.14172	8.17917	8.1562	1627623_s_at	CG3644	45827
CG10466	CG10466 gene product from transcript CG10466-RB	8.19662	8.48864	8.33415	8.67631	8.85063	8.84986	1627627_at	CG10466	35268
CG3446	CG3446 gene product from transcript CG3446-RA	11.2748	11.441	11.6602	11.5595	11.365	11.5477	1627629_at	CG3446	31578
CG17777	CG17777 gene product from transcript CG17777-RC	6.68776	6.4786	6.53418	6.24455	6.60065	6.69169	1627632_at	CG17777	50374
CG15098	CG15098 gene product from transcript CG15098-RA	11.3171	11.6509	11.421	11.6141	11.2552	11.5957	1627634_at	CG15098	37174
d	dachs	12.8889	12.8412	12.7316	12.841	12.9433	12.6717	1627637_at	CG42840	34179
T-cp1	Tcp1-like	12.6168	12.7224	12.7617	12.7413	12.5746	12.8717	1627638_s_at	CG5374	42649
CG17494	CG17494 gene product from transcript CG17494-RA	8.88791	8.77533	8.5561	8.6513	8.99632	8.43484	1627641_s_at	CG17494	3355127
CG9427	CG9427 gene product from transcript CG9427-RB	10.6893	11.002	10.9122	11.0241	10.8354	11.1102	1627645_at	CG9427	41164
loco	locomotion defects	9.75129	9.7017	9.80099	9.6716	9.77829	9.72942	1627651_a_at	CG5248	42672
l(1)G0469	lethal (1) G0469	9.33167	8.97488	9.06532	8.60994	8.60606	8.51929	1627653_at	CG32597	32371
Rpi	Ribose-5-phosphate isomerase	10.0408	10.1465	10.1929	10.2868	10.1469	10.1368	1627655_at	CG30410	246599
Plip	PTEN-like phosphatase	9.14756	9.42476	9.4342	9.41702	9.2849	9.63702	1627660_a_at	CG10371	42807
Dph5	Diphthamide methyltransferase	10.6759	10.8543	11.0853	11.1669	10.762	11.038	1627661_at	CG31289	42663
CG11178	CG11178 gene product from transcript CG11178-RC	8.77037	8.72015	8.86581	8.86198	9.27088	8.96353	1627664_a_at	CG11178	32315
CG17486	CG17486 gene product from transcript CG17486-RB	9.90033	9.98986	9.99074	9.66719	9.90931	9.85463	1627665_at	CG17486	3355138
CG16753	CG16753 gene product from transcript CG16753-RA	9.36408	9.37472	9.55341	9.39466	9.68487	9.43367	1627667_at	CG16753	38365
sbr	small bristles	10.3741	10.2736	10.1973	10.3058	10.4875	10.0477	1627673_at	CG1664	43944
CG1074	CG1074 gene product from transcript CG1074-RA	9.20678	9.40453	9.53185	9.00281	8.85151	8.98263	1627676_at	CG1074	40564
Liprin-beta	CG10743 gene product from transcript CG10743-RB	10.206	10.12	10.1401	9.92875	10.0121	9.93894	1627677_s_at	CG10743	39524
CG8777	CG8777 gene product from transcript CG8777-RA	8.52842	8.55477	8.7488	8.40099	8.6928	8.73771	1627680_at	CG8777	35921
Cpr35B	Cuticular protein 35B	7.55354	7.86018	7.73861	6.51944	6.93324	6.45967	1627681_at	CG3474	34846
CG34195	CG34195 gene product from transcript CG34195-RA	7.33588	7.83928	7.45634	7.78894	7.95492	7.71514	1627688_at	CG34195	37018
dnk	deoxyribonucleoside kinase	10.9252	11.0584	10.8566	11.3815	11.4773	11.4037	1627691_at	CG5452	42273
CG1965	CG1965 gene product from transcript CG1965-RC	9.33933	9.46527	9.0399	9.49515	9.6312	9.24241	1627693_at	CG1965	40842
CG9715	CG9715 gene product from transcript CG9715-RA	10.3752	10.4227	10.1457	10.2368	10.2587	9.96522	1627694_at	CG9715	39883
rho-7	rhomboid-7	8.84533	9.08727	9.1214	9.35305	9.14689	9.32068	1627697_at	CG8972	36281
Ccs	Copper chaperone for superoxide dismutase	6.92159	6.90441	6.92805	6.69523	7.30444	6.22568	1627698_at	CG17753	46035
CG6420	CG6420 gene product from transcript CG6420-RB	7.81919	7.85307	7.74295	7.93802	7.74055	7.62448	1627700_at	CG6420	43218
Tab2	TAK1-associated binding protein 2	9.07984	9.2858	9.22992	9.15123	9.40615	9.12824	1627702_at	CG7417	37216
Traf4	TNF-receptor-associated factor 4	9.00686	8.86749	9.04279	6.4385	6.7102	6.72997	1627704_a_at	CG3048	33638
CG3313	CG3313 gene product from transcript CG3313-RB	6.91774	7.2386	7.00769	7.32587	7.6055	7.62012	1627707_at	CG3313	41460
CdsA	CDP diglyceride synthetase	9.42434	9.40038	9.35285	8.95373	9.33186	9.20207	1627711_at	CG7962	43950
CG8289	CG8289 gene product from transcript CG8289-RB	12.2254	12.1786	12.1284	12.1189	12.2151	12.1727	1627713_at	CG8289	32741
CG14301	CG14301 gene product from transcript CG14301-RB	6.40414	6.39816	6.24296	6.557	6.7683	6.40784	1627720_at	CG14301	42235
CG12880	CG12880 gene product from transcript CG12880-RA	11.926	11.9084	11.9376	11.7876	11.8039	12.0504	1627721_at	CG12880	43328
CG14701	CG14701 gene product from transcript CG14701-RA	7.32528	7.23581	7.36306	7.51733	7.58716	7.50068	1627723_at	CG14701	41352
CG6404	CG6404 gene product from transcript CG6404-RA	8.41246	8.44843	8.72081	8.87727	9.16157	8.91205	1627726_a_at	CG6404	39222
pUf68	poly U binding factor 68kD	10.905	10.9578	10.9178	11.0022	10.9851	10.9234	1627729_s_at	CG12085	38173
CG30415	CG30415 gene product from transcript CG30415-RB	12.7145	12.7403	12.9064	12.9588	12.868	13.1544	1627732_s_at	CG30415	246602
msl-3	male-specific lethal 3	8.34229	8.4232	8.54377	8.25052	8.2684	8.46603	1627738_a_at	CG8631	38779
SC35	CG5442 gene product from transcript CG5442-RC	12.7792	13.0492	12.9736	13.1974	13.0416	13.0723	1627739_at	CG5442	53444
Bmcp	CG7314 gene product from transcript CG7314-RB	8.02583	8.0791	8.10283	7.38606	7.80654	7.87826	1627742_at	CG7314	39322
Rbbp5	CG5585 gene product from transcript CG5585-RA	8.12491	8.44748	8.60223	8.5749	8.66158	8.86439	1627743_at	CG5585	40239
CG6412	CG6412 gene product from transcript CG6412-RA	9.64472	9.89682	9.93799	9.66788	9.76681	9.6214	1627749_at	CG6412	35060
kug	kugelei	11.4548	11.2492	10.8329	11.1135	11.2485	10.6319	1627761_at	CG7749	40191
Atg4b	Autophagy-specific gene 4b	8.10585	8.18475	8.33022	8.1525	8.56823	8.41273	1627764_at	CG6194	41868
EndoB	Endophilin B	8.07288	7.86806	7.96889	8.03861	8.49702	7.86816	1627765_a_at	CG9834	37218
CG12384	CG12384 gene product from transcript CG12384-RA	12.2013	12.3888	12.3564	12.4558	12.3108	12.5246	1627768_at	CG12384	36224
Cks30A	Cyclin-dependent kinase subunit 30A	11.2986	11.4008	11.208	11.3003	11.4516	11.3302	1627770_at	CG3738	34250
Jheh2	Juvenile hormone epoxide hydrolase 2	11.9841	12.0846	11.9931	12.0922	11.8671	12.127	1627773_a_at	CG15102	37181
polybromo	CG11375 gene product from transcript CG11375-RA	8.91274	9.04073	9.30637	9.32613	9.14663	9.22116	1627776_at	CG11375	42954
Art3	Arginine methyltransferase 3	8.89251	9.1887	9.17612	9.39525	9.22807	9.51095	1627778_a_at	CG6563	41837
CG13295	CG13295 gene product from transcript CG13295-RA	6.80675	7.4745	7.5018	7.15027	7.27435	7.15114	1627779_at	CG13295	38692
CG13751	CG13751 gene product from transcript CG13751-RA	9.7512	9.85237	10.2316	10.2227	9.85355	10.3984	1627782_at	CG13751	35879
CG14722	CG14722 gene product from transcript CG14722-RA	8.42213	8.44023	8.51497	8.55913	8.66387	8.76039	1627788_at	CG14722	41419
CG11444	CG11444 gene product from transcript CG11444-RB	11.086	11.3201	11.2312	11.4413	11.5118	11.6179	1627789_at	CG11444	31388
CG9134	CG9134 gene product from transcript CG9134-RB	9.21678	9.1553	9.14876	10.1559	9.99186	10.106	1627793_s_at	CG9134	38141
Trax	Translin associated factor X	9.22303	9.36989	9.4541	9.54405	9.63411	9.66942	1627794_a_at	CG5063	41871
Irk1	Inwardly rectifying potassium channel 1	7.94685	8.01695	8.05756	9.32009	9.68503	9.3129	1627795_at	CG44159	42742
gpp	grappa	11.0146	10.6178	10.7613	10.6265	10.8429	10.2208	1627796_s_at	CG42803	40793
Sur-8	CG5407 gene product from transcript CG5407-RA	9.71656	9.32806	8.9357	8.99236	9.27637	8.82016	1627802_s_at	CG5407	42093
Nup37	Nucleoporin 37kD	8.58233	8.9937	8.89824	9.46194	9.17112	9.44396	1627803_at	CG11875	43040
Rbp1	RNA-binding protein 1	11.1015	11.2645	11.4162	11.8544	11.6059	11.8895	1627812_s_at	CG17136	41294
CG32264	CG32264 gene product from transcript CG32264-RK	11.2312	11.0927	11.1411	11.022	11.073	10.6341	1627816_a_at	CG32264	38438
CG2938	CG2938 gene product from transcript CG2938-RD	7.50731	7.52183	7.61371	7.23288	7.51194	7.32665	1627822_at	CG2938	31347
mRpL35	mitochondrial ribosomal protein L35	8.09141	8.30658	8.47002	8.56084	8.50706	8.98761	1627823_at	CG13410	42588
CG33635	CG33635 gene product from transcript CG33635-RA	7.9403	8.20809	8.23121	8.32571	8.27686	8.24936	1627824_at	CG33635	3772540
CG12744	CG12744 gene product from transcript CG12744-RA	9.14852	9.28503	9.1188	8.92207	9.08549	9.0838	1627826_s_at	CG12744	36024
RpII33	RNA polymerase II 33kD subunit	10.3495	10.6149	10.7199	10.7172	10.6607	10.7945	1627827_a_at	CG7885	34796
rpk	ripped pocket	8.17918	8.40161	8.09385	6.86506	7.40854	7.28695	1627830_at	CG1058	40580
scat	scattered	8.62393	8.68838	8.68055	8.67326	8.65441	8.57551	1627832_at	CG3766	47942
Cralbp	Cellular retinaldehyde binding protein	6.4759	6.44694	6.66176	6.91687	6.5825	6.60606	1627833_at	CG10546	38651
uzip	unzipped	9.7191	9.35585	9.48425	9.29956	9.69649	9.36796	1627838_at	CG3533	38002
CG2107	CG2107 gene product from transcript CG2107-RA	9.38815	9.38275	9.62456	9.25358	9.26389	9.37714	1627839_at	CG2107	38355
zip	zipper	12.6501	12.5758	12.2235	12.7123	12.792	12.3189	1627840_a_at	CG15792	38001
CG11170	CG11170 gene product from transcript CG11170-RC	6.51182	6.72227	6.82985	6.46895	6.4501	6.42092	1627841_at	CG11170	37533
CG14898	CG14898 gene product from transcript CG14898-RA	7.67398	7.83592	7.92819	8.23345	8.17362	8.29189	1627842_at	CG14898	42004
CG12253	CG12253 gene product from transcript CG12253-RA	8.71297	9.16663	8.98801	9.41131	9.47541	9.53337	1627843_at	CG12253	47730
Cyp4e2	Cytochrome P450-4e2	9.14792	9.2508	9.2546	8.22851	7.98776	8.31495	1627844_at	CG2060	35822
GstO2	Glutathione S transferase O2	11.5654	11.7818	11.7298	11.8124	11.7977	11.8948	1627845_at	CG6673	38974
CG11456	CG11456 gene product from transcript CG11456-RB	7.90522	8.03911	8.11879	7.87815	7.95867	7.92079	1627849_at	CG11456	40309
CG3689	CG3689 gene product from transcript CG3689-RB	10.4032	10.5031	10.4819	10.2927	10.4137	10.33	1627850_at	CG3689	39083
CG10914	CG10914 gene product from transcript CG10914-RA	6.81007	6.59639	6.95565	7.25355	6.96479	7.00901	1627851_at	CG10914	37075
CG9914	CG9914 gene product from transcript CG9914-RB	9.14193	9.43574	9.2581	9.29377	9.17862	9.49657	1627854_at	CG9914	32592
yellow-e	CG9792 gene product from transcript CG9792-RA	6.73563	6.32823	6.67104	7.16115	7.11436	7.0965	1627855_at	CG9792	41653
Hus1-like	CG2525 gene product from transcript CG2525-RA	5.97656	6.3316	6.02578	7.73326	7.49898	8.07226	1627856_at	CG2525	40598
Aldh-III	Aldehyde dehydrogenase type III	9.04599	9.0914	9.14116	9.75396	9.61893	9.5513	1627861_s_at	CG11140	45398
CG9947	CG9947 gene product from transcript CG9947-RB	8.68881	9.03835	8.81118	8.88825	8.58808	8.9757	1627863_at	CG9947	32615
Patronin	CG33130 gene product from transcript CG33130-RN	8.60401	8.4259	8.37187	8.61609	9.00442	8.42892	1627864_at	CG33130	36978
Ssdp	Sequence-specific single-stranded DNA-binding protein	10.8874	10.1193	9.95176	10.3683	10.6797	10.0406	1627865_a_at	CG7187	42177
Top3alpha	Topoisomerase 3alpha	8.38112	8.53285	8.56979	8.45719	8.48913	8.18407	1627866_at	CG10123	35236
Prat	Phosphoribosylamidotransferase	10.4706	10.5185	10.5095	10.5462	10.6751	10.6103	1627868_at	CG2867	40935
CG3770	CG3770 gene product from transcript CG3770-RA	9.50266	9.5906	9.53029	9.25319	9.37962	9.37033	1627872_at	CG3770	37991
CG5641	CG5641 gene product from transcript CG5641-RA	10.3555	10.6722	10.8369	10.6925	10.5583	10.7004	1627873_at	CG5641	41529
CG12814	CG12814 gene product from transcript CG12814-RC	7.01072	7.45588	6.71653	7.78111	7.11105	6.92238	1627875_at	CG12814	41246
salm	spalt major	11.7758	11.4975	11.4439	11.3541	11.4741	10.9315	1627881_at	CG6464	34569
dlg1	discs large 1	6.94068	6.93164	6.88301	6.81746	7.05086	6.98575	1627882_at	CG1725	32083
CG12316	CG12316 gene product from transcript CG12316-RA	7.47001	7.55114	7.28233	7.83591	7.81667	7.54388	1627885_s_at	CG12316	39650
Atg1	Autophagy-specific gene 1	10.4665	10.4459	10.3991	10.289	10.4626	10.2396	1627886_at	CG10967	39454
ZnT86D	Zinc transporter 86D	10.3314	10.3456	10.4543	10.4218	10.4721	10.4096	1627888_at	CG6672	41342
GstD10	Glutathione S transferase D10	6.43442	6.22515	6.67937	7.77043	8.26098	7.98651	1627890_at	CG18548	59240
Naa60	N(alpha)-acetyltransferase 60	9.85805	9.75907	9.70588	9.39436	9.75445	9.5812	1627893_at	CG18177	39142
Chi	Chip	10.066	10.1607	10.2702	10.2911	10.4252	10.3313	1627894_s_at	CG3924	37837
Det	Deterin	10.2864	10.4347	10.3852	10.5047	10.4326	10.6464	1627897_at	CG12265	42077
Sce	Sex combs extra	9.04421	9.35617	9.32973	9.50648	9.52213	9.49711	1627898_at	CG5595	43327
Ucrh	Ubiquinol-cytochrome C reductase complex 11 kDa protein	7.38722	6.98973	7.04803	6.81026	6.39034	6.67841	1627899_at	CG41623	5740185
Dim1	CG3058 gene product from transcript CG3058-RA	9.342	9.56396	9.63542	9.87891	9.61816	9.96857	1627900_at	CG3058	33645
CG14561	CG14561 gene product from transcript CG14561-RB	7.92268	8.34661	8.17348	8.63402	8.38327	8.39282	1627908_at	CG14561	40447
CG8036	CG8036 gene product from transcript CG8036-RB	11.8641	11.9875	12.1251	12.4219	12.247	12.3744	1627910_s_at	CG8036	41027
CG14286	CG14286 gene product from transcript CG14286-RA	8.852	9.04635	9.10201	8.74652	8.67382	9.03819	1627911_at	CG14286	42280
Gapdh2	Glyceraldehyde 3 phosphate dehydrogenase 2	13.9627	13.9492	14.0486	13.8039	13.7323	13.8812	1627915_a_at	CG8893	32545
ras	raspberry	11.4325	11.4923	11.5884	11.633	11.6284	11.6401	1627916_s_at	CG1799	43873
ttm50	tiny tim 50	8.89017	8.86264	9.05047	8.93283	9.07389	9.04638	1627919_at	CG2713	31266
RpI135	RNA polymerase I 135kD subunit	9.23688	9.39788	9.42656	9.34369	9.37408	9.30894	1627924_at	CG4033	33210
spict	spichthyin	9.88135	9.99633	9.72962	9.79964	9.74735	9.76795	1627925_at	CG12292	34681
Pex11	Peroxin 11	9.03655	9.25545	9.10922	9.06921	9.03603	9.19808	1627926_at	CG8315	36758
clu	clueless	10.3984	10.3018	10.2745	10.546	10.4865	10.5761	1627927_at	CG8443	36793
CG32280	CG32280 gene product from transcript CG32280-RD	11.4539	11.4861	11.3808	11.6676	11.6035	11.7185	1627930_s_at	CG32280	317952
CG11723	CG11723 gene product from transcript CG11723-RB	8.6562	8.86866	8.94567	8.39387	8.52698	8.58549	1627934_at	CG11723	33388
CG17840	CG17840 gene product from transcript CG17840-RA	7.55265	7.70923	7.58915	7.71724	7.58523	7.51856	1627938_at	CG17840	33658
FeCH	Ferrochelatase	9.34417	9.54578	9.70466	9.66232	9.49571	9.7535	1627939_a_at	CG2098	43757
CG17186	CG17186 gene product from transcript CG17186-RA	7.01355	7.09961	6.96209	7.14401	7.4342	7.22908	1627942_at	CG17186	42363
CG9018	CG9018 gene product from transcript CG9018-RA	8.58598	8.83561	8.89158	9.08256	8.86928	9.08692	1627944_a_at	CG9018	38283
Fdxh	Ferredoxin	8.57061	8.8669	8.89877	8.7874	8.66125	8.94044	1627945_at	CG4205	39070
aPKC	atypical protein kinase C	10.8376	10.4044	10.2348	10.4276	10.9955	10.3868	1627948_at	CG42783	47594
mod(mdg4)	modifier of mdg4	8.65476	8.71278	8.8083	8.6646	8.78125	8.52661	1627953_at	CG32491	49228
Asator	CG11533 gene product from transcript CG11533-RI	7.93515	7.78438	7.54491	7.68521	7.89414	7.53998	1627955_a_at	CG11533	43794
Ssu72	Ssu72 ortholog	8.61328	8.62203	8.64633	8.38751	8.66492	8.37104	1627956_x_at	CG14216	32973
CG18507	CG18507 gene product from transcript CG18507-RC	8.25463	8.28926	8.47106	8.36963	8.1848	8.41028	1627961_a_at	CG18507	34775
Fas3	Fasciclin 3	11.6819	11.4802	11.429	11.8994	12.0444	11.8549	1627962_at	CG5803	35097
CG6406	CG6406 gene product from transcript CG6406-RA	8.44903	8.45737	8.37038	8.27218	8.37137	8.36124	1627966_s_at	CG6406	37019
mthl4	methuselah-like 4	8.58295	8.7174	8.50644	8.80403	8.60576	8.44602	1627967_a_at	CG6536	36960
Hel89B	Helicase 89B	9.62619	9.67079	9.71924	9.80787	9.88739	9.68083	1627970_at	CG4261	41943
sano	serrano	11.4081	11.2906	11.4136	11.5002	11.1635	11.1163	1627971_s_at	CG12758	37185
CG1671	CG1671 gene product from transcript CG1671-RA	10.1482	10.2614	10.4135	10.0395	10.1446	10.0033	1627977_at	CG1671	36019
Wnt6	Wnt oncogene analog 6	9.57462	9.46055	9.20165	8.38273	8.25518	8.09309	1627979_at	CG4969	34010
poly	CG9829 gene product from transcript CG9829-RB	10.8322	10.973	11.2562	11.0353	10.9725	11.0971	1627983_at	CG9829	41641
CG13917	CG13917 gene product from transcript CG13917-RC	9.17862	9.24919	9.30452	9.52886	9.44579	9.26318	1627984_at	CG13917	38186
RpL4	Ribosomal protein L4	14.408	14.4686	14.4812	14.4585	14.4226	14.4258	1627988_at	CG5502	43349
CG11396	CG11396 gene product from transcript CG11396-RA	6.55089	6.71288	6.28933	6.6021	6.55942	6.41959	1627993_at	CG11396	40296
Art8	Arginine methyltransferase 8	8.99479	9.31142	9.25558	9.51958	9.48086	9.65335	1627995_at	CG16840	34528
Pi4KIIalpha	CG2929 gene product from transcript CG2929-RC	8.7652	8.76827	8.73703	8.48642	8.62501	8.61076	1627996_a_at	CG2929	40670
CG2225	CG2225 gene product from transcript CG2225-RH	8.3653	7.9796	7.9609	7.69431	8.61193	7.76807	1627998_s_at	CG2225	35421
barr	barren	10.4729	10.4936	10.4254	10.3632	10.5208	10.4035	1627999_s_at	CG10726	35287
CG10492	CG10492 gene product from transcript CG10492-RA	10.2472	10.0454	9.89139	10.1053	10.3255	9.93187	1628001_at	CG10492	35177
chinmo	Chronologically inappropriate morphogenesis	7.71182	6.41575	6.73055	6.84942	7.24525	6.78687	1628005_at	CG31666	33343
SmF	Small ribonucleoprotein particle protein SmF	12.0019	12.1616	12.2362	12.3663	12.2819	12.571	1628006_at	CG16792	36314
TER94	CG2331 gene product from transcript CG2331-RA	13.0376	13.0423	12.9737	12.999	13.1492	13.0302	1628008_a_at	CG2331	36040
CG12877	CG12877 gene product from transcript CG12877-RC	8.40845	8.2905	8.31437	8.18548	8.26058	7.96375	1628011_a_at	CG12877	43333
CG5703	CG5703 gene product from transcript CG5703-RA	10.3169	10.5516	10.6624	10.705	10.3973	10.5692	1628014_at	CG5703	32740
ari-1	ariadne	7.53185	7.26759	6.95114	7.17122	7.33743	6.54367	1628016_s_at	CG5659	32796
me31B	maternal expression at 31B	11.7113	11.9709	11.6792	11.9665	11.8928	11.8368	1628017_a_at	CG4916	34364
spas	spastin	6.71985	6.94539	6.21282	6.95064	7.19355	7.17359	1628019_a_at	CG5977	42846
PyK	Pyruvate kinase	11.8546	11.9699	11.8253	12.043	11.8297	12.0115	1628027_a_at	CG7070	42620
RpL17	Ribosomal protein L17	14.48	14.5201	14.5521	14.5206	14.5072	14.5024	1628028_s_at	CG3203	31613
CG14480	CG14480 gene product from transcript CG14480-RA	7.08128	7.16007	7.14724	7.01121	7.05105	6.95235	1628029_at	CG14480	36988
LpR2	Lipophorin receptor 2	10.088	9.70269	9.67994	9.42533	10.1167	9.26158	1628032_a_at	CG31092	43105
CG32533	CG32533 gene product from transcript CG32533-RA	7.77406	8.1612	8.25144	8.21354	8.17119	8.20157	1628037_at	CG32533	32933
Dek	CG5935 gene product from transcript CG5935-RE	12.8161	12.511	12.2513	12.6936	12.708	12.3847	1628041_a_at	CG5935	47906
CG10214	CG10214 gene product from transcript CG10214-RA	9.03915	9.16739	9.17375	9.49931	9.42333	9.5063	1628044_at	CG10214	42811
Cyp6a17	Cytochrome P450-6a17	9.38502	9.46581	9.69215	9.37609	8.90097	8.87192	1628052_at	CG10241	45556
sav	salvador	8.90686	9.03321	9.05183	9.09243	9.05838	9.10034	1628053_at	CG33193	252554
Not10	CG18616 gene product from transcript CG18616-RA	8.00891	8.01604	8.44126	8.05551	8.24634	8.27799	1628057_at	CG18616	41552
RpL37a	Ribosomal protein L37a	14.4866	14.4684	14.4703	14.4849	14.554	14.4895	1628061_at	CG9091	32446
Ravus	CG15889 gene product from transcript CG15889-RA	7.37245	7.83403	7.63504	7.82951	7.85924	7.92026	1628065_at	CG15889	41626
Cirl	Calcium-independent receptor for alpha-latrotoxin	9.21271	9.26635	9.0304	9.12475	9.12587	9.01875	1628077_at	CG8639	35846
GIIIspla2	CG1583 gene product from transcript CG1583-RC	9.56402	9.79867	9.74552	9.68518	10.1004	9.87182	1628080_at	CG1583	31747
CG7530	CG7530 gene product from transcript CG7530-RB	10.1931	10.3298	10.284	9.97498	10.113	9.90421	1628081_s_at	CG7530	41784
CG15756	CG15756 gene product from transcript CG15756-RA	6.33716	6.76958	6.56475	6.87058	6.89987	7.07311	1628085_at	CG15756	32308
hui	hase und igel	11.7769	11.8458	11.7808	10.5	10.3937	10.7536	1628087_s_at	CG10200	36648
SmD1	Small ribonucleoprotein particle protein SmD1	11.101	11.2258	11.2167	11.4297	11.4282	11.6115	1628088_at	CG10753	44668
CG8060	CG8060 gene product from transcript CG8060-RA	6.67118	6.64082	6.65168	6.83239	6.66396	6.68153	1628091_at	CG8060	36824
Tfb4	TFB4 ortholog (S. cerevisiae)	8.53693	8.92295	8.78347	8.93568	8.83531	8.84417	1628092_at	CG5041	33294
CG3995	CG3995 gene product from transcript CG3995-RA	9.30068	9.31748	9.41661	9.46598	9.69014	9.61648	1628096_at	CG3995	42057
bor	belphegor	10.0419	10.142	10.1366	10.5031	10.4763	10.476	1628099_at	CG6815	53565
CG12034	CG12034 gene product from transcript CG12034-RA	10.2307	10.4486	10.485	10.4263	10.3558	10.5262	1628106_at	CG12034	38396
CG1737	CG1737 gene product from transcript CG1737-RB	9.93244	9.69112	9.79759	9.96763	10.0849	9.93347	1628109_at	CG1737	32077
Dip1	Dorsal interacting protein 1	7.7384	7.97796	7.95646	8.28949	8.22221	8.4925	1628111_at	CG15367	53580
SMC1	CG6057 gene product from transcript CG6057-RA	9.71978	9.76962	9.5511	9.76223	9.92217	9.7865	1628112_at	CG6057	42853
Pten	CG5671 gene product from transcript CG5671-RB	8.69633	8.33671	7.94439	8.16637	8.93415	8.28754	1628114_s_at	CG5671	43991
Hsp27	Heat shock protein 27	14.6675	14.6754	14.6054	14.5265	14.6437	14.5597	1628117_at	CG4466	39078
Osi14	Osiris 14	9.72638	9.77303	9.87447	7.02604	6.93622	6.94194	1628121_at	CG1155	40770
CG4332	CG4332 gene product from transcript CG4332-RA	10.6581	10.4942	10.3395	10.5745	10.4897	10.5871	1628123_at	CG4332	32267
CG3032	CG3032 gene product from transcript CG3032-RB	6.61078	7.04593	7.14364	6.84414	7.06684	7.05299	1628124_at	CG3032	31648
Doc2	Dorsocross2	7.75847	8.31752	8.03203	7.29609	8.07572	7.29667	1628125_at	CG5187	39038
RpIII128	RNA polymerase III 128kD subunit	9.09779	9.26091	9.48487	9.39548	9.29157	9.31252	1628131_at	CG8344	36289
CG7099	CG7099 gene product from transcript CG7099-RA	8.17349	8.21836	8.10635	8.07493	8.15089	8.20479	1628132_at	CG7099	34753
pck	pickel	12.5365	12.6455	12.5134	12.8807	12.7377	12.7651	1628135_s_at	CG14779	31101
CG18273	CG18273 gene product from transcript CG18273-RA	7.66339	7.80395	7.75734	7.75939	7.54591	7.5942	1628138_s_at	CG18273	30991
CG30385	CG30385 gene product from transcript CG30385-RA	6.65636	6.62524	6.79947	7.09908	7.1609	6.63996	1628139_at	CG30385	246585
rhea	CG6831 gene product from transcript CG6831-RB	11.3986	11.232	11.268	10.8838	11.1619	10.9875	1628141_at	CG6831	38978
rg	rugose	10.8475	10.4315	10.6656	10.5882	10.4532	10.0464	1628143_a_at	CG44835	44531
crb	crumbs	11.8045	11.6596	11.4908	11.7838	11.836	11.6106	1628146_at	CG6383	42896
unc-119	CG1659 gene product from transcript CG1659-RC	9.65417	9.5378	9.38768	9.37672	9.22484	9.06169	1628148_at	CG1659	31664
Pak3	CG14895 gene product from transcript CG14895-RD	10.989	10.9745	10.7119	10.7627	10.8454	10.65	1628149_a_at	CG14895	41995
Clc	Clathrin light chain	12.1723	12.3258	12.2739	12.3516	12.3094	12.256	1628152_at	CG6948	40221
klar	klarsicht	12.7254	12.4439	12.4626	12.4127	12.5373	12.1903	1628155_at	CG17046	38067
dom	domino	10.2371	10.0506	9.85355	10.2312	10.2731	9.94621	1628160_a_at	CG9696	45655
Nup62	Nucleoporin 62kD	10.5474	10.5124	10.5536	10.6455	10.7859	10.7503	1628161_at	CG6251	36830
CG6597	CG6597 gene product from transcript CG6597-RE	9.51334	9.44204	9.51622	9.34036	9.88663	9.36306	1628167_s_at	CG6597	40231
mRpS22	mitochondrial ribosomal protein S22	9.79386	10.1559	10.1846	10.0738	9.90005	10.1416	1628169_at	CG12261	43345
msps	mini spindles	12.0147	11.9626	11.8568	11.9018	11.9984	11.8719	1628172_at	CG5000	41952
CG6325	CG6325 gene product from transcript CG6325-RA	9.558	9.47069	9.3511	9.25392	9.46069	9.24833	1628175_at	CG6325	41268
CG12909	CG12909 gene product from transcript CG12909-RA	9.32988	9.50961	9.54746	9.84856	9.92946	9.89784	1628180_at	CG12909	36087
Tsp3A	Tetraspanin 3A	6.14404	6.38904	5.79626	6.6172	6.66123	6.46808	1628184_at	CG10742	31244
CG9691	CG9691 gene product from transcript CG9691-RB	11.0559	11.2115	11.1384	10.9261	10.5372	11.0904	1628187_s_at	CG9691	31923
Nop60B	Nucleolar protein at 60B	10.5051	10.307	10.6449	11.2501	11.4457	11.3361	1628188_at	CG3333	37873
CG2918	CG2918 gene product from transcript CG2918-RB	10.7231	11.0496	10.756	10.5565	10.3193	9.8509	1628194_at	CG2918	31215
okr	okra	8.17085	8.15911	8.38187	8.07069	8.06456	8.13048	1628198_at	CG3736	33507
CG15345	CG15345 gene product from transcript CG15345-RA	7.39675	7.62441	7.54838	7.72565	7.95808	7.64335	1628199_at	CG15345	50402
CG4061	CG4061 gene product from transcript CG4061-RA	8.11139	8.32106	8.35184	8.13403	8.04923	8.14564	1628201_at	CG4061	31175
Syx17	Syntaxin 17	7.97247	8.1366	7.99401	8.37695	8.54312	8.53483	1628202_at	CG7452	38541
CG8270	CG8270 gene product from transcript CG8270-RB	6.70176	6.89887	6.65488	6.79213	6.78994	6.86749	1628204_at	CG8270	38734
CG7603	CG7603 gene product from transcript CG7603-RA	10.2138	10.4541	10.52	10.4758	10.2791	10.6414	1628208_at	CG7603	39948
gcl	germ cell-less	7.63418	7.83091	7.46384	7.88144	7.80479	7.90491	1628210_at	CG8411	35864
Desat1	Desaturase 1	11.8793	11.7032	11.9492	11.7408	11.8484	11.6595	1628213_s_at	CG5887	117369
CG5989	CG5989 gene product from transcript CG5989-RC	8.69936	8.87391	8.97972	8.8316	8.56662	8.87305	1628214_at	CG5989	38984
kuz	kuzbanian	10.8013	10.1846	10.3886	10.0432	10.399	9.92486	1628215_s_at	CG7147	34772
ppan	peter pan	9.61482	9.58941	9.69639	9.62544	9.95642	9.61523	1628216_at	CG5786	42502
Spn27A	Serpin 27A	10.5005	10.6855	10.69	10.7539	10.7272	10.9413	1628229_at	CG11331	45815
CG10602	CG10602 gene product from transcript CG10602-RE	11.102	11.2264	11.38	11.2789	11.2225	11.3831	1628237_s_at	CG10602	35146
CG4825	CG4825 gene product from transcript CG4825-RB	9.90887	9.97273	10.0056	10.0792	10.0639	10.0685	1628240_at	CG4825	40281
CG2614	CG2614 gene product from transcript CG2614-RA	8.93525	9.09678	8.97525	9.0862	9.16097	9.20825	1628241_at	CG2614	35326
dbr	debra	10.0939	9.76143	9.73683	9.92517	10.2803	9.81952	1628243_at	CG11371	33161
Him	Holes in muscle	9.36146	9.33433	9.71372	4.69353	5.35855	6.25986	1628247_at	CG15064	32801
Scm	Sex comb on midleg	10.7906	10.4247	10.4193	10.2405	10.6793	10.1652	1628248_at	CG9495	41168
Blos2	Biogenesis of lysosome-related organelles complex 1, subunit 2	7.50651	7.70019	7.85414	7.79437	8.04814	8.01441	1628249_at	CG14145	39234
CG33054	CG33054 gene product from transcript CG33054-RA	8.81772	8.86979	9.23874	8.84585	8.55286	9.00493	1628251_at	CG33054	40340
CG17919	CG17919 gene product from transcript CG17919-RA	11.2561	11.5504	11.4985	11.6408	11.4331	11.6892	1628252_at	CG17919	40780
PHGPx	CG12013 gene product from transcript CG12013-RC	11.8392	12.0014	12.0437	12.0117	11.7651	12.1637	1628257_s_at	CG12013	38413
zfh1	Zn finger homeodomain 1	10.0851	9.11904	9.19049	4.40856	4.5564	5.29585	1628262_a_at	CG1322	43650
RecQ5	homolog of RecQ	7.54186	7.44287	6.79304	7.25076	7.8112	7.04121	1628264_a_at	CG4879	39594
Rpn3	Regulatory particle non-ATPase 3	11.0983	11.3089	11.3542	11.3698	11.295	11.4789	1628269_at	CG42641	35176
CG3609	CG3609 gene product from transcript CG3609-RA	9.69279	9.93792	9.97357	10.1419	10.1448	10.2038	1628271_at	CG3609	33421
Bsg	Basigin	10.8662	10.3379	10.1893	10.3454	10.5799	9.95929	1628276_s_at	CG31605	318841
Vps36	Vacuolar protein sorting 36	7.98639	8.53444	8.66787	8.60401	8.32653	8.54358	1628278_at	CG10711	39523
CG11076	CG11076 gene product from transcript CG11076-RE	10.4812	10.6358	10.392	10.8241	10.9031	10.7187	1628279_s_at	CG11076	43830
Mo25	CG4083 gene product from transcript CG4083-RA	11.1409	11.0343	11.1361	11.2345	11.1898	11.1113	1628281_at	CG4083	39858
m-cup	mann-cup	6.9537	7.01903	6.62517	7.09887	7.22413	6.89477	1628282_at	CG11896	42076
CG1575	CG1575 gene product from transcript CG1575-RA	8.38986	8.44851	8.67743	8.34116	8.44933	8.39597	1628283_at	CG1575	31731
Rga	Regena	10.9993	10.9607	10.9795	11.2349	11.2331	10.9202	1628285_a_at	CG2161	40683
ems	empty spiracles	7.68574	7.50635	7.72264	9.24895	9.45191	8.77386	1628289_at	CG2988	41697
CG17292	CG17292 gene product from transcript CG17292-RD	9.69708	9.94546	9.87029	10.099	9.71685	10.0206	1628290_s_at	CG17292	34152
CG4553	CG4553 gene product from transcript CG4553-RA	6.91211	7.39498	7.24276	7.36932	7.0582	7.34218	1628291_at	CG4553	43078
HLH106	Helix loop helix protein 106	10.3019	10.5705	10.4581	10.4911	10.5446	10.4522	1628292_s_at	CG8522	40155
CG8478	CG8478 gene product from transcript CG8478-RB	9.67038	9.71321	9.78148	9.87343	10.0376	10.0306	1628297_a_at	CG8478	41194
CG5339	CG5339 gene product from transcript CG5339-RA	8.12204	8.40041	8.25965	8.32074	8.46218	8.52228	1628299_at	CG5339	37794
dsx-c73A	doublesex cognate 73A	6.92407	6.66432	6.96093	4.97879	5.23102	5.16251	1628301_at	CG32159	39831
trc	tricornered	9.18709	8.93958	8.90457	9.08983	9.27413	9.2514	1628306_at	CG8637	40165
CG5126	CG5126 gene product from transcript CG5126-RA	9.63565	9.79038	9.90776	9.80882	9.823	9.84227	1628309_at	CG5126	33306
Rrp42	CG8395 gene product from transcript CG8395-RA	9.3046	9.57835	9.54425	9.64384	9.43489	9.68239	1628311_at	CG8395	36766
CG6891	CG6891 gene product from transcript CG6891-RA	12.0847	12.3248	12.1991	12.5341	12.444	12.4268	1628314_a_at	CG6891	32865
WRNexo	WRN exonuclease	9.66278	9.5997	9.4583	10.1777	10.3396	10.1808	1628316_at	CG7670	42208
Spc105R	Spc105-related	10.1549	9.92548	9.74295	9.91479	10.0292	9.61272	1628318_at	CG11451	40300
sdk	sidekick	10.1938	9.83284	9.90757	9.79656	10.0607	9.83147	1628319_s_at	CG5227	31017
CG9471	CG9471 gene product from transcript CG9471-RA	9.64125	9.92143	10.0184	9.94938	9.76367	10.0553	1628320_at	CG9471	41197
CG4788	CG4788 gene product from transcript CG4788-RA	8.48846	8.47035	8.41626	8.19071	8.58806	8.25195	1628321_at	CG4788	34559
dah	discontinuous actin hexagon	7.91829	8.02617	8.24346	8.17569	8.17489	8.28453	1628322_at	CG6157	32459
ogre	optic ganglion reduced	12.4522	12.5963	12.4351	12.606	12.3012	12.2866	1628323_s_at	CG3039	45382
CG14442	CG14442 gene product from transcript CG14442-RA	10.3796	10.1565	10.1651	10.1742	10.4484	10.0268	1628324_at	CG14442	31609
Krn	Keren	8.77116	9.0729	8.80186	8.85882	8.85208	8.70753	1628325_at	CG32179	326198
Cad86C	Cadherin 86C	7.31256	7.16105	7.13961	6.77716	6.8593	6.45234	1628333_at	CG42601	41302
E(spl)m4-BFM	Enhancer of split m4, Bearded family member	10.9408	11.5027	11.3692	8.27959	8.43031	8.47024	1628334_at	CG6099	43157
IntS9	Integrator 9	8.54637	8.70168	8.83376	8.80878	8.90292	8.89461	1628335_at	CG5222	39763
Lac	Lachesin	12.7386	12.7299	12.6569	12.9245	12.9719	12.7989	1628336_a_at	CG12369	36363
CG32756	CG32756 gene product from transcript CG32756-RB	10.3371	10.4712	10.5431	9.73115	10.0833	9.89721	1628338_at	CG32756	318193
CG7920	CG7920 gene product from transcript CG7920-RA	7.82547	8.08589	7.36285	8.06641	7.83836	7.86403	1628339_a_at	CG7920	43562
lark	CG8597 gene product from transcript CG8597-RD	12.3007	12.4218	12.393	12.4265	12.4045	12.4034	1628340_s_at	CG8597	38811
ball	ballchen	10.2451	10.2765	10.533	10.3625	10.4106	10.3977	1628342_s_at	CG6386	43228
CkIIbeta	Casein kinase II beta subunit	9.42886	8.36055	8.22822	8.91752	9.57078	8.19327	1628344_at	CG15224	32132
CHORD	CG6198 gene product from transcript CG6198-RA	10.0607	10.1839	10.0661	9.73004	9.75443	9.99905	1628351_at	CG6198	42874
Lon	Lon protease	8.78448	8.85025	8.69342	8.76097	8.98482	8.78979	1628352_a_at	CG8798	40138
GstD1	Glutathione S transferase D1	13.8832	13.9619	13.9061	14.0146	13.9627	13.9446	1628353_at	CG10045	41503
Inx3	Innexin 3	13.4474	13.5036	13.4021	13.6038	13.4372	13.4481	1628363_at	CG1448	44266
Sir2	CG5216 gene product from transcript CG5216-RA	11.1767	10.9261	10.8821	10.7775	11.1415	10.8484	1628368_at	CG5216	34708
DNApol-alpha73	DNA polymerase alpha 73kD	7.37095	7.66784	7.72162	8.08383	7.98033	8.15846	1628372_a_at	CG5923	43278
AP-2mu	Adaptor Protein complex 2, mu subunit	10.5542	10.7314	10.6225	10.5698	10.7381	10.7801	1628377_s_at	CG7057	42642
Srp54	CG4602 gene product from transcript CG4602-RA	11.5093	11.4825	11.4052	11.4306	11.5198	11.5049	1628382_at	CG4602	34312
Mef2	Myocyte enhancer factor 2	10.7991	10.378	10.5015	9.8351	10.0277	9.69965	1628385_a_at	CG1429	36032
CG3823	CG3823 gene product from transcript CG3823-RA	7.58805	8.12367	8.08477	7.48367	7.73443	7.92965	1628388_at	CG3823	31573
Hmt-1	Heavy metal tolerance factor 1	8.27716	8.38319	8.21513	8.01369	8.01525	8.02057	1628389_at	CG4225	41925
fwe	flower	10.5263	10.3988	10.2949	10.5313	10.9317	10.6377	1628390_at	CG6151	39720
RagC-D	Ras-related GTP binding C/D ortholog (H. sapiens)	9.45433	9.77405	9.91491	9.89611	9.82985	10.052	1628397_at	CG8707	35793
CG5853	CG5853 gene product from transcript CG5853-RC	6.66044	6.91729	7.0246	6.96373	6.99876	7.08684	1628398_at	CG5853	34322
B52	CG10851 gene product from transcript CG10851-RN	13.253	13.2361	13.2181	13.3103	13.3801	13.3312	1628399_s_at	CG10851	41670
GlcAT-S	CG3881 gene product from transcript CG3881-RA	8.60385	8.43401	8.61934	8.13866	8.53278	8.25492	1628402_a_at	CG3881	34282
CG2767	CG2767 gene product from transcript CG2767-RA	11.7032	11.925	11.7779	12.1674	12.0148	12.1544	1628404_at	CG2767	40946
Dp1	Dodeca-satellite-binding protein 1	9.31529	9.003	9.25327	9.2943	9.50891	9.31823	1628416_s_at	CG5170	37116
abo	abnormal oocyte	7.2356	7.5931	7.39518	7.65627	7.64429	7.96321	1628418_at	CG6093	44793
CG6923	CG6923 gene product from transcript CG6923-RA	7.04809	7.01615	7.19443	7.13115	7.59149	7.01102	1628420_s_at	CG6923	41420
lola	longitudinals lacking	7.61808	6.82576	7.49377	7.55789	7.53779	6.63556	1628421_at	CG12052	44548
CG31650	CG31650 gene product from transcript CG31650-RF	9.81875	9.95431	9.60017	9.93265	9.95731	9.82562	1628422_s_at	CG31650	326150
Bap170	Brahma associated protein 170kD	10.0682	10.095	10.1781	10.3171	10.2718	10.2086	1628423_at	CG3274	35560
CG5913	CG5913 gene product from transcript CG5913-RA	8.94759	9.152	9.17673	9.40916	9.50481	9.49318	1628424_at	CG5913	43132
CG8740	CG8740 gene product from transcript CG8740-RD	11.0342	10.9035	10.827	11.3372	11.3512	11.1879	1628426_s_at	CG8740	35866
Rab40	CG1900 gene product from transcript CG1900-RA	9.4627	9.33421	9.25772	9.13801	9.22933	9.09783	1628427_a_at	CG1900	32195
Fpps	Farnesyl pyrophosphate synthase	10.8129	10.9583	10.9523	11.2414	11.3242	11.2668	1628428_at	CG12389	36209
Sec61gamma	Sec61 gamma subunit	12.2211	12.357	12.3655	12.5288	12.4676	12.7057	1628429_at	CG14214	32968
CG15704	CG15704 gene product from transcript CG15704-RA	6.82537	7.02688	6.90082	6.33026	6.24648	6.25317	1628430_at	CG15704	36814
CG5590	CG5590 gene product from transcript CG5590-RA	11.1468	11.2809	11.487	10.8782	10.7916	10.9274	1628432_at	CG5590	43325
sqd	squid	11.2072	10.9408	10.8368	11.4536	11.3605	11.3359	1628435_at	CG16901	41666
CG9044	CG9044 gene product from transcript CG9044-RC	8.12845	8.31802	8.25086	7.83892	8.29027	8.00205	1628438_at	CG9044	33825
Pde9	Phosphodiesterase 9	8.16335	8.02203	8.09531	7.58677	7.65263	7.57423	1628444_at	CG42276	32233
CG33213	CG33213 gene product from transcript CG33213-RA	7.89796	8.07018	8.05575	8.3215	8.46696	8.40827	1628445_at	CG33213	338395
[truncated: 4,855 more rows]
