# Supplementary material for: Localized JNK signaling regulates organ size during development
Source: eLife. 2016 Mar 14;5:e11491. doi: 10.7554/eLife.11491 (PMC4848088; doi:10.7554/eLife.11491)
Supplement: Supplementary file 2. — DOI: http://dx.doi.org/10.7554/eLife.11491.019 [file elife-11491-supp2.xlsx]

## Sheet: differentiallyExpressedGenes.tx
Gene Symbol	Gene Name	Fold Change	q-value(%)	Score(d)	Numerator(r)	Denominator(s+s0)	Flybase CG	entrezID	Probe Set
stumps	CG31317 gene product from transcript CG31317-RC	41.475	0	7.295	5.374	0.737	CG31317	41770	1634063_a_at
Ect3	Ectoderm-expressed 3	33.926	0	16.075	5.084	0.316	CG3132	41457	1624517_at
Cg25C	Collagen type IV	27.03	0	14.691	4.756	0.324	CG4145	33727	1630150_s_at
zfh1	Zn finger homeodomain 1	26.196	0	9.09	4.711	0.518	CG1322	43650	1628262_a_at
vkg	viking	25.172	0	16.299	4.654	0.286	CG16858	33726	1639229_at
CG13053	CG13053 gene product from transcript CG13053-RB	25.126	0	17.079	4.651	0.272	CG13053	50274	1636456_at
Mes2	Mesoderm-expressed 2	23.058	0	15.312	4.527	0.296	CG11100	40514	1632548_a_at
htl	heartless	19.891	0	8.567	4.314	0.504	CG7223	42160	1640867_s_at
Scr	Sex combs reduced	19.338	0	14.836	4.273	0.288	CG1030	40833	1633345_at
nord	CG30418 gene product from transcript CG30418-RA	18.312	0	19.59	4.195	0.214	CG30418	37882	1636742_at
BM-40-SPARC	CG6378 gene product from transcript CG6378-RA	18.052	0	9.398	4.174	0.444	CG6378	43230	1625825_at
Him	Holes in muscle	16.365	0	7.029	4.033	0.574	CG15064	32801	1628247_at
CG9650	CG9650 gene product from transcript CG9650-RG	15.809	0	9.159	3.983	0.435	CG9650	31660	1639550_a_at
CG32364	CG32364 gene product from transcript CG32364-RA	15.422	0	15.461	3.947	0.255	CG32364	317996	1632870_at
CG6362	CG6362 gene product from transcript CG6362-RA	14.819	0	19.687	3.889	0.198	CG6362	37032	1631203_at
ci	cubitus interruptus	14.588	0	8.237	3.867	0.469	CG2125	43767	1623144_at
dpp	decapentaplegic	14.318	0	15.948	3.84	0.241	CG9885	33432	1630026_s_at
twi	twist	13.847	0	12.4	3.792	0.306	CG2956	37655	1631682_at
Act87E	Actin 87E	13.491	0	14.348	3.754	0.262	CG18290	48632	1636348_s_at
E(spl)m6-BFM	Enhancer of split m6, Bearded family member	13.05	0	14.123	3.706	0.262	CG8354	43159	1623734_at
Act57B	Actin 57B	12.996	0	11.133	3.7	0.332	CG10067	37368	1634250_at
pnt	pointed	10.81	0	12.571	3.434	0.273	CG17077	42757	1630010_a_at
Ef1alpha100E	Elongation factor 1alpha100E	10.578	0	4.811	3.403	0.707	CG1873	43736	1624989_s_at
CG31999	CG31999 gene product from transcript CG31999-RC	10.515	0	15.923	3.394	0.213	CG31999	43777	1625972_at
trol	terribly reduced optic lobes	10.376	0	9.917	3.375	0.34	CG33950	45320	1625116_at
Mal-A5	Maltase A5	9.649	0	12.114	3.27	0.27	CG30359	35828	1629903_at
trol	terribly reduced optic lobes	9.593	0	10.209	3.262	0.32	CG33950	45320	1640223_a_at
kon	kon-tiki	9.437	0	11.305	3.238	0.286	CG10275	35104	1625687_at
CG9593	CG9593 gene product from transcript CG9593-RB	8.843	0	13.31	3.145	0.236	CG9593	41912	1639426_at
CG8483	CG8483 gene product from transcript CG8483-RA	8.55	0	11.604	3.096	0.267	CG8483	41623	1639838_at
nemy	no extended memory	8.501	0	11.556	3.088	0.267	CG8776	36395	1632530_s_at
CG15212	CG15212 gene product from transcript CG15212-RA	8.329	0	16.134	3.058	0.19	CG15212	50315	1630621_at
Snap25	Synaptosomal-associated protein 25kDa	8.255	0	6.617	3.045	0.46	CG40452	3355084	1638558_a_at
Con	Connectin	7.881	0	6.256	2.978	0.476	CG7503	38590	1639913_at
CG8927	CG8927 gene product from transcript CG8927-RB	7.365	0	15.757	2.881	0.183	CG8927	41964	1639979_at
E(spl)m4-BFM	Enhancer of split m4, Bearded family member	7.349	0	10.174	2.878	0.283	CG6099	43157	1628334_at
pinta	prolonged depolarization afterpotential (PDA) is not apparent	7.204	0	8.628	2.849	0.33	CG13848	42635	1622896_at
Grip	Glutamate receptor binding protein	7.088	0	7.977	2.825	0.354	CG14447	50391	1639106_at
Osi14	Osiris 14	7.077	0	18.078	2.823	0.156	CG1155	40770	1628121_at
beat-IIIc	CG15138 gene product from transcript CG15138-RB	6.658	0	7.207	2.735	0.38	CG15138	35037	1633927_a_at
ct	cut	6.551	0	5.742	2.712	0.472	CG11387	44540	1625385_at
CG31705	CG31705 gene product from transcript CG31705-RE	6.534	0	8.211	2.708	0.33	CG31705	34577	1636149_at
CG31673	CG31673 gene product from transcript CG31673-RB	6.396	0	13.799	2.677	0.194	CG31673	35348	1623291_at
pncr002:3R	putative noncoding RNA 002:3R	6.373	0	6.69	2.672	0.399	CR33938	3772088	1634348_s_at
Cpr78E	Cuticular protein 78E	6.103	0	9.793	2.61	0.266	CG7160	40408	1638017_at
nvy	nervy	5.993	0	8.022	2.583	0.322	CG3385	37886	1623977_at
CG9801	CG9801 gene product from transcript CG9801-RC	5.931	0	9.177	2.568	0.28	CG9801	41044	1641304_s_at
Mipp1	Multiple inositol polyphosphate phosphatase 1	5.866	0	14.358	2.552	0.178	CG4123	39841	1626990_s_at
Dscam4	Down syndrome cell adhesion molecule 4	5.706	0	7.896	2.512	0.318	CG42330	2769008	1631792_at
beat-IIIc	CG15138 gene product from transcript CG15138-RB	5.689	0	6.834	2.508	0.367	CG15138	35037	1625349_at
CG6357	CG6357 gene product from transcript CG6357-RA	5.306	0	7.159	2.408	0.336	CG6357	36532	1633059_at
trol	terribly reduced optic lobes	5.137	0	11.072	2.361	0.213	CG33950	45320	1641442_a_at
Traf4	TNF-receptor-associated factor 4	5.085	0	11.074	2.346	0.212	CG3048	33638	1627704_a_at
tinc	tincar	4.976	0	8.243	2.315	0.281	CG31247	42148	1632529_at
Dscam1	Down syndrome cell adhesion molecule 1	4.925	0	8.59	2.3	0.268	CG17800	35652	1637619_s_at
lbl	ladybird late	4.801	0	8.805	2.263	0.257	CG6570	42541	1626058_at
Tsf1	Transferrin 1	4.75	0	8.232	2.248	0.273	CG6186	32821	1632430_at
pst	pastrel	4.736	0	10.665	2.244	0.21	CG8588	38818	1640303_a_at
CG13029	CG13029 gene product from transcript CG13029-RC	4.734	0	6.846	2.243	0.328	CG13029	39886	1634127_a_at
Timp	Tissue inhibitor of metalloproteases	4.715	0	7.608	2.237	0.294	CG6281	41248	1641476_a_at
Timp	Tissue inhibitor of metalloproteases	4.667	0	10.551	2.223	0.211	CG6281	41248	1632533_at
wrapper	CG10382 gene product from transcript CG10382-RA	4.566	0	6.401	2.191	0.342	CG10382	37555	1622923_at
Sb	Stubble	4.422	0	5.886	2.145	0.364	CG4316	41958	1638512_at
Wnt4	Wnt oncogene analog 4	4.37	0	4.689	2.128	0.454	CG4698	34007	1632524_at
Dll	Distal-less	4.369	0	7.69	2.127	0.277	CG3629	37973	1625771_at
CadN	Cadherin-N	4.277	0	4.858	2.097	0.432	CG7100	35070	1633000_a_at
CG6330	CG6330 gene product from transcript CG6330-RB	4.235	0	7.519	2.082	0.277	CG6330	43240	1640363_a_at
meso18E	CG14233 gene product from transcript CG14233-RA	4.18	0	6.233	2.064	0.331	CG14233	53448	1636780_at
CG45263	CG45263 gene product from transcript CG45263-RC	4.123	0	6.453	2.044	0.317	CG45263	50003	1634833_at
CG34247	CG34247 gene product from transcript CG34247-RA	4.026	0	7.875	2.009	0.255	CG34247	5740480	1627160_at
LM408	Lysosomal alpha-mannosidase	4.005	0	9.347	2.002	0.214	CG6206	34437	1635125_a_at
phyl	phyllopod	4.005	0	8.524	2.002	0.235	CG10108	36606	1624262_at
dpr19	CG13140 gene product from transcript CG13140-RB	3.951	0	5.418	1.982	0.366	CG13140	34408	1641390_at
CG15822	CG15822 gene product from transcript CG15822-RE	3.922	0	7.092	1.972	0.278	CG15822	38273	1633334_at
CG4570	CG4570 gene product from transcript CG4570-RA	3.883	0	4.589	1.957	0.426	CG4570	41306	1637691_at
CG45263	CG45263 gene product from transcript CG45263-RC	3.88	0	9.383	1.956	0.208	CG45263	50003	1631804_s_at
CG15905	CG15905 gene product from transcript CG15905-RC	3.87	0	8.487	1.952	0.23	CG15905	37257	1623980_at
CG15282	CG15282 gene product from transcript CG15282-RC	3.822	0	8.584	1.934	0.225	CG15282	34853	1626910_at
NK7.1	CG8524 gene product from transcript CG8524-RC	3.807	0	7.986	1.929	0.242	CG8524	41747	1631303_s_at
E(spl)mgamma-HLH	Enhancer of split mgamma, helix-loop-helix	3.698	0	5.898	1.887	0.32	CG8333	43151	1626048_at
rau	CG8965 gene product from transcript CG8965-RA	3.656	0	4.946	1.87	0.378	CG8965	33814	1626233_at
CG7512	CG7512 gene product from transcript CG7512-RB	3.64	0	9.402	1.864	0.198	CG7512	39289	1632910_at
CG43333	CG43333 gene product from transcript CG43333-RA	3.531	0	7.119	1.82	0.256	CG43333	34830	1624623_at
sm	smooth	3.53	0	6.88	1.82	0.264	CG9218	37254	1623699_a_at
CG7924	CG7924 gene product from transcript CG7924-RA	3.502	0	6.219	1.808	0.291	CG7924	39574	1623570_at
CG12481	CG12481 gene product from transcript CG12481-RB	3.37	0	9.951	1.753	0.176	CG12481	32364	1624374_at
dsx-c73A	doublesex cognate 73A	3.307	0	7.717	1.726	0.224	CG32159	39831	1628301_at
Ndg	Nidogen/entactin	3.28	0	6.507	1.714	0.263	CG12908	36089	1632082_at
rst	roughest	3.273	0	10.647	1.71	0.161	CG4125	31290	1625366_at
Ugt58Fa	CG4414 gene product from transcript CG4414-RB	3.214	0	8.995	1.684	0.187	CG4414	37590	1632070_at
arx	asterix	3.21	0	5.834	1.683	0.288	CG3893	40061	1639485_at
Spn42De	Serpin 42De	3.199	0	6.172	1.678	0.272	CG9460	35602	1626851_at
alphaTub85E	alpha-Tubulin at 85E	3.193	0	5.646	1.675	0.297	CG9476	41183	1623910_at
Gip	GIP-like	3.191	0	9.634	1.674	0.174	CG2227	31960	1623102_at
cpo	couch potato	3.168	0	4.829	1.664	0.344	CG43738	45840	1632644_s_at
peb	pebbled	3.155	0	4.079	1.658	0.406	CG12212	31391	1622949_at
CG10126	CG10126 gene product from transcript CG10126-RB	3.153	0	5.853	1.657	0.283	CG10126	41579	1627073_a_at
bib	big brain	3.143	0	4.177	1.652	0.396	CG4722	34330	1634044_at
BicC	Bicaudal C	3.071	0	5.587	1.619	0.29	CG4824	34946	1631632_s_at
CG31915	CG31915 gene product from transcript CG31915-RA	3.065	0	6.3	1.616	0.257	CG31915	319025	1627512_at
mspo	M-spondin	3.037	0	6.822	1.602	0.235	CG10145	36632	1631327_at
CG8850	CG8850 gene product from transcript CG8850-RB	2.96	0	5.713	1.566	0.274	CG8850	36331	1639830_s_at
CG40006	CG40006 gene product from transcript CG40006-RA	2.95	0	5.986	1.561	0.261	CG40006	3355123	1638652_at
Spn	Spinophilin	2.948	0	6.677	1.56	0.234	CG16757	46194	1633021_s_at
ct	cut	2.922	0	5.506	1.547	0.281	CG11387	44540	1637687_at
CG43117	CG43117 gene product from transcript CG43117-RB	2.92	0	7.112	1.546	0.217	CG43117	12798272	1624862_at
dpr17	CG31361 gene product from transcript CG31361-RA	2.908	0	5.751	1.54	0.268	CG31361	41470	1638037_a_at
pdm3	pou domain motif 3	2.873	0	4.874	1.523	0.312	CG42698	35813	1631222_at
CG32373	CG32373 gene product from transcript CG32373-RB	2.868	0	8.039	1.52	0.189	CG32373	318000	1630163_at
CRMP	Collapsin Response Mediator Protein	2.855	0	6.229	1.513	0.243	CG1411	40675	1639109_a_at
sca	scabrous	2.851	0	5.53	1.512	0.273	CG17579	36411	1636998_at
ptc	patched	2.845	0	5.224	1.508	0.289	CG2411	35851	1639749_a_at
CG2201	CG2201 gene product from transcript CG2201-RF	2.798	0	6.518	1.484	0.228	CG2201	35417	1626079_a_at
CG43366	CG43366 gene product from transcript CG43366-RB	2.795	0	4.269	1.483	0.347	CG43366	35519	1628641_at
Orct	Organic cation transporter	2.793	0	10.971	1.482	0.135	CG6331	42891	1624450_at
Spn47C	Serpin 47C	2.774	0	5.624	1.472	0.262	CG7722	36163	1623612_at
Tie	Tie-like receptor tyrosine kinase	2.751	0	5.624	1.46	0.26	CG7525	38559	1632715_at
rdo	reduced ocelli	2.742	0	6.877	1.455	0.212	CG15151	35077	1637869_at
CG15628	CG15628 gene product from transcript CG15628-RB	2.726	0	3.425	1.447	0.422	CG15628	33681	1636248_at
CG31612	CG31612 gene product from transcript CG31612-RA	2.697	0	6.777	1.431	0.211	CG31612	35427	1631129_at
kirre	kin of irre	2.69	0	4.602	1.428	0.31	CG3653	31292	1633888_s_at
CG7777	CG7777 gene product from transcript CG7777-RB	2.69	0	4.009	1.427	0.356	CG7777	36237	1625950_a_at
CG42673	CG42673 gene product from transcript CG42673-RD	2.675	0	4.475	1.42	0.317	CG42673	39111	1627608_s_at
blanks	CG10630 gene product from transcript CG10630-RA	2.667	0	7.155	1.415	0.198	CG10630	38620	1626606_at
fog	folded gastrulation	2.664	0	3.909	1.414	0.362	CG9559	33148	1638345_at
A2bp1	Ataxin-2 binding protein 1	2.653	0.112	2.902	1.408	0.485	CG32062	39198	1626884_a_at
CG9411	CG9411 gene product from transcript CG9411-RA	2.651	0	5.22	1.407	0.269	CG9411	32392	1629458_at
ato	atonal	2.651	0	4.176	1.407	0.337	CG7508	40975	1640868_at
Rpt3R	Regulatory particle triple-A ATPase 3-related	2.644	0	3.765	1.403	0.373	CG9475	41190	1623904_a_at
hbs	hibris	2.639	0	10.416	1.4	0.134	CG7449	44129	1637539_a_at
wg	wingless	2.626	0	5.315	1.393	0.262	CG4889	34009	1632868_a_at
stv	starvin	2.607	0	5.99	1.382	0.231	CG32130	39518	1634364_s_at
rho	rhomboid	2.6	0	4.889	1.378	0.282	CG1004	38168	1635462_at
kn	knot	2.564	0	4.156	1.358	0.327	CG10197	45318	1639479_a_at
Spn100A	Serpin 100A	2.555	0	3.985	1.353	0.34	CG1342	43642	1629926_at
spz	spatzle	2.525	0	3.91	1.336	0.342	CG6134	43256	1641068_a_at
drongo	CG3365 gene product from transcript CG3365-RH	2.519	0	8.765	1.333	0.152	CG3365	33263	1623693_a_at
CG11247	CG11247 gene product from transcript CG11247-RA	2.508	0	5.473	1.326	0.242	CG11247	40414	1636887_s_at
sca	scabrous	2.491	0	3.574	1.317	0.369	CG17579	36411	1633936_a_at
E(spl)m7-HLH	Enhancer of split m7, helix-loop-helix	2.396	0	4.355	1.261	0.289	CG8361	43160	1625493_at
CG11438	CG11438 gene product from transcript CG11438-RB	2.39	0	5.706	1.257	0.22	CG11438	40469	1631307_at
hui	hase und igel	2.382	0	5.885	1.252	0.213	CG10200	36648	1628087_s_at
spdo	sanpodo	2.373	0	3.195	1.247	0.39	CG31020	318559	1637254_at
CG6040	CG6040 gene product from transcript CG6040-RA	2.326	0	3.906	1.218	0.312	CG6040	42292	1640059_at
Adgf-A	Adenosine deaminase-related growth factor A	2.313	0	3.632	1.21	0.333	CG5992	39976	1624054_at
kcc	kazachoc	2.291	0	6.166	1.196	0.194	CG5594	37800	1623037_a_at
E(spl)mdelta-HLH	Enhancer of split mdelta, helix-loop-helix	2.274	0	5.4	1.185	0.22	CG8328	43150	1634011_at
CG34380	CG34380 gene product from transcript CG34380-RD	2.268	0.112	2.748	1.181	0.43	CG34380	5740323	1637838_at
Wnt6	Wnt oncogene analog 6	2.248	0	4.824	1.169	0.242	CG4969	34010	1627979_at
scrib	scribbled	2.239	0	3.918	1.163	0.297	CG43398	44448	1629115_s_at
bi	bifid	2.227	0	4.166	1.155	0.277	CG3578	31379	1637049_at
Sesn	Sestrin	2.225	0	3.553	1.154	0.325	CG11299	37755	1635678_at
GstE1	Glutathione S transferase E1	2.22	0	5.73	1.151	0.201	CG5164	37106	1623256_at
Sema-1a	CG18405 gene product from transcript CG18405-RE	2.208	0.234	2.564	1.142	0.446	CG18405	34192	1634588_at
CG40160	CG40160 gene product from transcript CG40160-RH	2.198	0	4.085	1.136	0.278	CG40160	3354965	1636647_s_at
ZnT41F	Zinc transporter 41F	2.197	0	7.206	1.136	0.158	CG11163	35513	1641164_s_at
CHKov2	CG10675 gene product from transcript CG10675-RA	2.197	0	4.426	1.136	0.257	CG10675	43068	1638852_at
egr	eiger	2.192	0	6.355	1.133	0.178	CG12919	36054	1639671_at
CG7194	CG7194 gene product from transcript CG7194-RA	2.182	0	5.183	1.125	0.217	CG7194	38933	1631098_at
Ent3	Equilibrative nucleoside transporter 3	2.175	0	4.027	1.121	0.278	CG11010	39461	1623932_at
CG9812	CG9812 gene product from transcript CG9812-RB	2.174	0	3.005	1.12	0.373	CG9812	37709	1625780_a_at
CG6310	CG6310 gene product from transcript CG6310-RA	2.168	0	4.818	1.117	0.232	CG6310	39237	1637269_at
Mef2	Myocyte enhancer factor 2	2.155	0.342	2.411	1.107	0.459	CG1429	36032	1626392_s_at
CG30497	CG30497 gene product from transcript CG30497-RD	2.139	0.342	2.327	1.097	0.472	CG30497	246653	1629696_a_at
Ald	Aldolase	2.135	0	3.385	1.094	0.323	CG6058	43183	1631993_s_at
Nrt	Neurotactin	2.129	0	3.561	1.09	0.306	CG9704	39873	1623966_s_at
Cpr35B	Cuticular protein 35B	2.114	0	3.896	1.08	0.277	CG3474	34846	1627681_at
CG32521	CG32521 gene product from transcript CG32521-RA	2.112	0	3.443	1.078	0.313	CG32521	33098	1634983_s_at
CG1628	CG1628 gene product from transcript CG1628-RC	2.109	0	5.657	1.076	0.19	CG1628	31990	1635870_at
CR43242	ncRNA	2.099	0	4.521	1.07	0.237	CR43242	12798537	1640778_at
ltl	larval translucida	2.098	0.342	2.286	1.069	0.468	CG32372	38845	1633286_at
Plod	procollagen lysyl hydroxylase	2.096	0	8.147	1.067	0.131	CG6199	39265	1625588_s_at
b	black	2.069	0	4.08	1.049	0.257	CG7811	34791	1640736_at
CG16884	CG16884 gene product from transcript CG16884-RA	2.062	0.342	2.368	1.044	0.441	CG16884	34812	1635483_at
neur	neuralized	2.061	0.234	2.53	1.043	0.412	CG11988	41085	1638682_a_at
mthl8	methuselah-like 8	2.059	0	5.134	1.042	0.203	CG32475	38013	1629362_at
Cyp4e2	Cytochrome P450-4e2	2.057	0	5.012	1.041	0.208	CG2060	35822	1627844_at
CG10960	CG10960 gene product from transcript CG10960-RC	2.055	0	3.828	1.039	0.271	CG10960	39458	1629469_s_at
rpk	ripped pocket	2.053	0	3.553	1.038	0.292	CG1058	40580	1627830_at
CG5167	CG5167 gene product from transcript CG5167-RA	2.05	0	4.693	1.035	0.221	CG5167	41521	1628547_at
CG14598	CG14598 gene product from transcript CG14598-RA	2.045	0	6.979	1.032	0.148	CG14598	40893	1639181_at
CG17549	CG17549 gene product from transcript CG17549-RB	2.044	0	4.521	1.031	0.228	CG17549	35212	1634507_s_at
CG15784	CG15784 gene product from transcript CG15784-RB	2.039	0	6.268	1.028	0.164	CG15784	31461	1640884_at
CG5704	CG5704 gene product from transcript CG5704-RB	2.035	0	3.922	1.025	0.261	CG5704	48613	1627507_at
vn	vein	2.033	0.436	1.986	1.023	0.515	CG10491	38657	1634520_at
CG11851	CG11851 gene product from transcript CG11851-RA	2.028	0	5.064	1.02	0.201	CG11851	43031	1624152_at
Cyp6a23	CG10242 gene product from transcript CG10242-RA	2.017	0.112	2.83	1.012	0.358	CG10242	36661	1624101_at
betaTub97EF	beta-Tubulin at 97EF	2.009	0	4.569	1.007	0.22	CG4869	43359	1625885_at
CG3168	CG3168 gene product from transcript CG3168-RG	2.007	0	3.222	1.005	0.312	CG3168	31612	1641320_s_at
betaTub60D	beta-Tubulin at 60D	2.004	0	6.649	1.003	0.151	CG3401	37888	1639503_at
CG1827	CG1827 gene product from transcript CG1827-RD	1.989	0	5.249	0.992	0.189	CG1827	35989	1637955_a_at
cv-2	crossveinless 2	1.988	0	3.949	0.991	0.251	CG15671	45280	1635655_at
mid	midline	1.988	0.234	2.533	0.991	0.391	CG6634	33770	1637867_at
fz	frizzled	1.987	0.436	2.021	0.991	0.49	CG17697	45307	1639883_at
sda	slamdance	1.983	0	3.741	0.988	0.264	CG5518	44359	1623503_at
RhoL	Rho-like	1.975	0	5.054	0.982	0.194	CG9366	41136	1631183_at
dream	CG7863 gene product from transcript CG7863-RB	1.97	0	4.289	0.978	0.228	CG7863	35528	1632790_at
Rcd2	Reduction in Cnn dots 2	1.969	0	3.489	0.978	0.28	CG4786	40283	1624503_at
sc	scute	1.968	0	3.327	0.977	0.294	CG3827	30982	1625273_at
AMPdeam	AMP deaminase	1.963	0	6.765	0.973	0.144	CG32626	32352	1640932_s_at
Hr4	CG43934 gene product from transcript CG43934-RK	1.95	0	3.957	0.963	0.243	CG43934	31162	1632733_at
fbp	fructose-1,6-bisphosphatase	1.944	0	4.469	0.959	0.215	CG31692	35265	1641066_s_at
Spn	Spinophilin	1.94	0	3.167	0.956	0.302	CG16757	46194	1630417_at
Galphaq	G protein alpha q subunit	1.936	0.436	2.108	0.953	0.452	CG17759	36384	1630524_at
AnxB10	Annexin B10	1.935	0	4.17	0.953	0.228	CG9579	33019	1627472_at
CG9416	CG9416 gene product from transcript CG9416-RB	1.929	0	4.566	0.948	0.208	CG9416	37223	1641327_at
pr-set7	CG3307 gene product from transcript CG3307-RB	1.928	0	3.059	0.947	0.309	CG3307	41743	1624463_s_at
CG14915	CG14915 gene product from transcript CG14915-RA	1.927	0	3.496	0.946	0.271	CG14915	34536	1629812_at
CG30424	CG30424 gene product from transcript CG30424-RB	1.924	0.112	2.814	0.944	0.336	CG30424	246606	1628503_at
SP1029	CG11956 gene product from transcript CG11956-RA	1.922	0	5.915	0.943	0.159	CG11956	53473	1639232_s_at
Brd	Bearded	1.917	0	4.062	0.939	0.231	CG3096	39620	1636672_at
bs	blistered	1.916	0	6.149	0.938	0.153	CG3411	37890	1630990_at
comt	comatose	1.913	0	5.763	0.936	0.162	CG1618	47091	1639825_at
CG43658	CG43658 gene product from transcript CG43658-RE	1.907	0	3.287	0.931	0.283	CG43658	32729	1635347_a_at
Dad	Daughters against dpp	1.906	0	4.89	0.931	0.19	CG5201	42059	1633556_s_at
CG11073	CG11073 gene product from transcript CG11073-RD	1.904	0	3.75	0.929	0.248	CG11073	37519	1623429_at
CG18213	CG18213 gene product from transcript CG18213-RD	1.893	0	3.608	0.921	0.255	CG18213	42055	1633833_at
CG14798	CG14798 gene product from transcript CG14798-RA	1.892	0	5.297	0.92	0.174	CG14798	31126	1628701_a_at
lola	longitudinals lacking	1.888	0	3.431	0.917	0.267	CG12052	44548	1641609_at
CG1894	CG1894 gene product from transcript CG1894-RA	1.884	0.234	2.523	0.914	0.362	CG1894	43378	1635886_s_at
krimp	krimper	1.882	0	4.309	0.912	0.212	CG15707	36804	1636625_at
CG9171	CG9171 gene product from transcript CG9171-RD	1.882	0	3.8	0.912	0.24	CG9171	33807	1633801_s_at
CG30195	CG30195 gene product from transcript CG30195-RA	1.87	0	3.35	0.903	0.269	CG30195	37592	1635651_at
Aldh	Aldehyde dehydrogenase	1.863	0	3.587	0.897	0.25	CG3752	34256	1634096_at
Atpalpha	Na pump alpha subunit	1.859	1.138	1.854	0.894	0.482	CG5670	48971	1625719_at
CG9689	CG9689 gene product from transcript CG9689-RA	1.857	0	4.829	0.893	0.185	CG9689	31922	1636059_at
Ect4	Ectoderm-expressed 4	1.857	0.234	2.64	0.893	0.338	CG43119	38895	1631291_at
Wnt2	Wnt oncogene analog 2	1.854	0	4.533	0.891	0.197	CG1916	35975	1637438_at
CG9170	CG9170 gene product from transcript CG9170-RC	1.854	0	3.456	0.89	0.258	CG9170	32563	1641400_at
CG5953	CG5953 gene product from transcript CG5953-RD	1.854	0.112	2.7	0.89	0.33	CG5953	34985	1637499_s_at
CG17612	CG17612 gene product from transcript CG17612-RB	1.845	0	3.574	0.884	0.247	CG17612	33639	1625152_s_at
del	deadlock	1.843	0.234	2.539	0.882	0.347	CG9252	35380	1626892_at
GNBP2	Gram-negative bacteria binding protein 2	1.832	0	4.166	0.874	0.21	CG4144	40033	1631633_a_at
ac	achaete	1.83	0	2.946	0.871	0.296	CG3796	30981	1638596_at
TfIIFbeta	Transcription factor TFIIFbeta	1.829	0	4.639	0.871	0.188	CG6538	41290	1633349_at
Cpr67Fa2	Cuticular protein 67Fa2	1.829	0	3.299	0.871	0.264	CG18349	39224	1634568_at
sfl	sulfateless	1.825	0	3.254	0.868	0.267	CG8339	38736	1631534_at
shu	shutdown	1.815	0	3.67	0.86	0.234	CG4735	45360	1630245_at
CG30460	CG30460 gene product from transcript CG30460-RE	1.811	0	3.982	0.857	0.215	CG30460	36924	1640703_at
CAP	CG18408 gene product from transcript CG18408-RI	1.809	0	3.727	0.855	0.229	CG18408	36084	1633353_s_at
CG11357	CG11357 gene product from transcript CG11357-RD	1.808	0	3.733	0.855	0.229	CG11357	38561	1632063_s_at
Cyp6d4	CG12800 gene product from transcript CG12800-RA	1.802	0	4.102	0.85	0.207	CG12800	42682	1630802_at
lig3	DNA ligase III	1.797	0.112	2.867	0.846	0.295	CG17227	41518	1636131_at
CG13627	CG13627 gene product from transcript CG13627-RA	1.796	0	5.816	0.845	0.145	CG13627	42941	1640771_a_at
RhoGAP18B	Rho GTPase activating protein at 18B	1.782	0	4.256	0.834	0.196	CG42274	32898	1634481_at
h	hairy	1.78	0	2.969	0.832	0.28	CG6494	38995	1624839_at
O-fut2	O-fucosyltransferase 2	1.778	0	3.227	0.83	0.257	CG14789	31098	1629180_at
al	aristaless	1.774	0	3.957	0.827	0.209	CG3935	33208	1639333_at
regucalcin	CG1803 gene product from transcript CG1803-RA	1.773	0	3.116	0.826	0.265	CG1803	32165	1629889_s_at
Cyp6d2	CG4373 gene product from transcript CG4373-RA	1.76	0	3.099	0.815	0.263	CG4373	37594	1635593_at
CG15309	CG15309 gene product from transcript CG15309-RC	1.756	0	3.02	0.812	0.269	CG15309	31949	1627228_at
slik	Sterile20-like kinase	1.755	0.436	2.116	0.812	0.384	CG4527	37893	1633461_at
CG31559	CG31559 gene product from transcript CG31559-RA	1.75	0	3.491	0.808	0.231	CG31559	40749	1633849_at
CG11835	CG11835 gene product from transcript CG11835-RD	1.748	0	3.402	0.806	0.237	CG11835	33232	1625980_at
CG42238	CG42238 gene product from transcript CG42238-RC	1.746	0.342	2.38	0.804	0.338	CG42238	7354398	1626120_at
CG14314	CG14314 gene product from transcript CG14314-RA	1.745	0	4.298	0.803	0.187	CG14314	42179	1639842_at
Sema-2b	Semaphorin-2b	1.74	0	3.799	0.799	0.21	CG33960	246538	1635739_at
CG7453	CG7453 gene product from transcript CG7453-RA	1.737	0	3.931	0.797	0.203	CG7453	32903	1630157_a_at
CG9338	CG9338 gene product from transcript CG9338-RB	1.737	1.138	1.905	0.797	0.418	CG9338	35357	1638405_at
hipk	homeodomain interacting protein kinase	1.734	0.234	2.441	0.794	0.325	CG17090	38070	1639306_s_at
ppk29	pickpocket 29	1.732	0	3.271	0.792	0.242	CG13568	37844	1635204_at
mfas	midline fasciclin	1.728	0	3.054	0.789	0.258	CG3359	41455	1632298_s_at
how	held out wings	1.726	1.138	1.929	0.787	0.408	CG10293	42596	1638639_a_at
Tre1	Trapped in endoderm 1	1.721	0	4.923	0.783	0.159	CG3171	140439	1625691_at
CG32549	CG32549 gene product from transcript CG32549-RD	1.718	0	3.651	0.781	0.214	CG32549	32822	1639482_a_at
CG42259	CG42259 gene product from transcript CG42259-RA	1.704	0	3.191	0.769	0.241	CG42259	7354475	1629072_at
CG42724	CG42724 gene product from transcript CG42724-RC	1.702	0.436	1.967	0.767	0.39	CG42724	40785	1625578_at
Pgm	phosphoglucose mutase	1.701	0.112	2.853	0.766	0.269	CG5165	44010	1633803_at
norpA	no receptor potential A	1.701	0.342	2.186	0.766	0.351	CG3620	31376	1636576_s_at
bmm	brummer	1.699	0.234	2.6	0.764	0.294	CG5295	39611	1640754_at
CG6656	CG6656 gene product from transcript CG6656-RA	1.687	0	4.008	0.754	0.188	CG6656	42576	1625756_at
mthl8	methuselah-like 8	1.684	0.112	2.815	0.752	0.267	CG32475	38013	1633386_s_at
Ady43A	CG1851 gene product from transcript CG1851-RA	1.676	0	2.948	0.745	0.253	CG1851	44750	1641062_at
CG2641	CG2641 gene product from transcript CG2641-RA	1.676	0.234	2.568	0.745	0.29	CG2641	40921	1625644_at
CG10026	CG10026 gene product from transcript CG10026-RA	1.675	0.436	2.068	0.744	0.36	CG10026	35226	1624468_a_at
CG2924	CG2924 gene product from transcript CG2924-RE	1.674	0	3.084	0.743	0.241	CG2924	31214	1637905_s_at
Sgs7	Salivary gland secretion 7	1.666	0.342	2.384	0.736	0.309	CG18087	47198	1631053_at
Men	Malic enzyme	1.664	0	4.083	0.735	0.18	CG10120	47173	1629095_a_at
Osi24	Osiris 24	1.66	0	3.599	0.731	0.203	CG15589	40755	1628893_at
CG32243	CG32243 gene product from transcript CG32243-RA	1.656	0	3.645	0.728	0.2	CG32243	317935	1637407_at
Faa	Fumarylacetoacetase	1.652	0	3.192	0.724	0.227	CG14993	45577	1638810_at
r-cup	ryder cup	1.648	0.436	2.074	0.72	0.347	CG10998	33075	1624192_at
prominin-like	CG7740 gene product from transcript CG7740-RD	1.644	0.436	2.078	0.717	0.345	CG7740	38372	1641333_s_at
CG8317	CG8317 gene product from transcript CG8317-RA	1.637	0.112	2.927	0.711	0.243	CG8317	36853	1631225_at
Antp	Antennapedia	1.637	0.436	2.058	0.711	0.345	CG1028	40835	1640208_s_at
Eip75B	Ecdysone-induced protein 75B	1.635	0.436	2.147	0.709	0.33	CG8127	39999	1625666_at
lola	longitudinals lacking	1.635	0.436	2.021	0.709	0.351	CG12052	44548	1624729_at
shi	shibire	1.632	0.234	2.457	0.707	0.288	CG18102	45928	1628859_at
CG13369	CG13369 gene product from transcript CG13369-RA	1.632	0.342	2.378	0.707	0.297	CG13369	31007	1624518_at
E(spl)m8-HLH	Enhancer of split m8, helix-loop-helix	1.631	0.112	2.812	0.706	0.251	CG8365	43161	1629966_at
Mef2	Myocyte enhancer factor 2	1.631	0.112	2.705	0.705	0.261	CG1429	36032	1628385_a_at
Lap1	CG10255 gene product from transcript CG10255-RB	1.629	0.234	2.462	0.704	0.286	CG10255	36670	1639189_at
CG11409	CG11409 gene product from transcript CG11409-RC	1.628	0	4.021	0.703	0.175	CG11409	31078	1629922_at
Arc2	CG13941 gene product from transcript CG13941-RA	1.625	0	3.117	0.7	0.225	CG13941	36597	1632639_at
CG31477	CG31477 gene product from transcript CG31477-RB	1.624	0	3.109	0.699	0.225	CG31477	326144	1636925_at
CG17124	CG17124 gene product from transcript CG17124-RB	1.621	0	3.391	0.696	0.205	CG17124	34485	1633795_a_at
unc-5	CG8166 gene product from transcript CG8166-RB	1.619	0.342	2.356	0.695	0.295	CG8166	36703	1632550_at
CG7183	CG7183 gene product from transcript CG7183-RA	1.617	0	3.082	0.693	0.225	CG7183	42181	1633129_at
CG32369	CG32369 gene product from transcript CG32369-RC	1.617	0.234	2.546	0.693	0.272	CG32369	38873	1635093_a_at
Hph	HIF prolyl hydroxylase	1.614	0.234	2.487	0.691	0.278	CG44015	40633	1638797_a_at
sty	sprouty	1.608	0.436	1.984	0.685	0.345	CG1921	38424	1635677_a_at
CG2556	CG2556 gene product from transcript CG2556-RA	1.607	0	3.04	0.685	0.225	CG2556	32201	1624763_at
CG32039	CG32039 gene product from transcript CG32039-RB	1.605	0.342	2.216	0.683	0.308	CG32039	317834	1635756_at
Clect27	C-type lectin 27kD	1.602	0.234	2.539	0.68	0.268	CG3244	33678	1638365_at
gkt	glaikit	1.601	0	3.854	0.679	0.176	CG8825	33530	1626850_s_at
Orct2	Organic cation transporter 2	1.597	0.112	2.803	0.675	0.241	CG13610	42890	1636800_at
l(2)34Fc	lethal (2) 34Fc	1.597	0.234	2.548	0.676	0.265	CG7532	34838	1635161_at
CG11342	CG11342 gene product from transcript CG11342-RA	1.597	0.342	2.211	0.675	0.305	CG11342	38538	1625841_at
CG15611	CG15611 gene product from transcript CG15611-RA	1.594	0.112	2.752	0.673	0.244	CG15611	36930	1633641_a_at
ClC-b	Chloride channel-b	1.593	0	3.674	0.672	0.183	CG8594	36381	1637558_at
CG11652	CG11652 gene product from transcript CG11652-RA	1.591	0	3.825	0.67	0.175	CG11652	39317	1625173_s_at
S	Star	1.586	0.112	2.812	0.666	0.237	CG4385	33281	1638189_s_at
bab1	bric a brac 1	1.584	0.234	2.428	0.663	0.273	CG9097	38116	1623466_at
Nf1	Neurofibromin 1	1.584	1.138	1.922	0.664	0.345	CG8318	43149	1634083_at
CG33993	CG33993 gene product from transcript CG33993-RA	1.582	1.138	1.896	0.662	0.349	CG33993	3885637	1639605_at
babos	CG3624 gene product from transcript CG3624-RB	1.581	0	4.665	0.661	0.142	CG3624	37557	1639592_at
Atg17	Autophagy-specific gene 17	1.581	1.138	1.863	0.661	0.355	CG1347	40700	1640321_at
MED7	Mediator complex subunit 7	1.58	0	3.289	0.66	0.201	CG31390	41288	1630318_at
ref(2)P	refractory to sigma P	1.579	0	3.724	0.659	0.177	CG10360	35246	1627212_at
Osi2	Osiris 2	1.578	0.112	2.866	0.658	0.23	CG1148	40756	1625965_a_at
Ocho	CG3396 gene product from transcript CG3396-RB	1.572	0.234	2.547	0.653	0.256	CG3396	39621	1625606_at
CG31436	CG31436 gene product from transcript CG31436-RA	1.569	0	3.693	0.65	0.176	CG31436	318734	1626326_at
G9a	CG2995 gene product from transcript CG2995-RB	1.569	0.436	2.052	0.649	0.317	CG2995	30971	1624780_at
bab2	bric a brac 2	1.568	0.112	2.69	0.649	0.241	CG9102	44254	1624060_at
sick	sickie	1.568	0.112	2.681	0.649	0.242	CG43720	35277	1630463_at
Flo2	Flotillin 2	1.566	0.342	2.279	0.647	0.284	CG32593	32425	1625923_s_at
CG10721	CG10721 gene product from transcript CG10721-RB	1.565	0.342	2.232	0.646	0.29	CG10721	35296	1637249_at
gkt	glaikit	1.564	0.112	2.797	0.645	0.231	CG8825	33530	1624269_at
Cdk5	Cyclin-dependent kinase 5	1.563	0	3.228	0.644	0.2	CG8203	36727	1637085_at
CG15704	CG15704 gene product from transcript CG15704-RA	1.559	0	3.808	0.641	0.168	CG15704	36814	1628430_at
CG2135	CG2135 gene product from transcript CG2135-RA	1.559	0	3.59	0.641	0.178	CG2135	43746	1634412_at
Pa1	PTIP associated 1	1.559	0.234	2.431	0.641	0.264	CG11750	32079	1634549_at
tef	teflon	1.559	0.436	2.032	0.641	0.315	CG8961	36920	1638779_at
CG5346	CG5346 gene product from transcript CG5346-RA	1.558	0	3.008	0.64	0.213	CG5346	42653	1630248_at
Fas2	Fasciclin 2	1.558	0.436	2.125	0.64	0.301	CG3665	31364	1624774_a_at
Cbl	CG7037 gene product from transcript CG7037-RB	1.555	0	3.722	0.637	0.171	CG7037	38961	1626708_at
CG34165	CG34165 gene product from transcript CG34165-RB	1.555	0	3.656	0.637	0.174	CG34165	5740685	1640675_at
CG8316	CG8316 gene product from transcript CG8316-RB	1.553	0	2.941	0.635	0.216	CG8316	32739	1630512_at
CG43861	CG43861 gene product from transcript CG43861-RD	1.552	0.234	2.573	0.634	0.246	CG43861	35284	1630146_at
Hmgcr	HMG Coenzyme A reductase	1.549	0	3.642	0.631	0.173	CG10367	42803	1628990_at
Smg5	CG8954 gene product from transcript CG8954-RB	1.549	0	3.607	0.631	0.175	CG8954	34804	1627564_s_at
CG33275	CG33275 gene product from transcript CG33275-RA	1.549	0.234	2.657	0.631	0.238	CG33275	2768948	1639074_at
Psn	Presenilin	1.548	0	3.411	0.63	0.185	CG18803	40260	1624165_a_at
opa	odd paired	1.546	0.112	2.7	0.629	0.233	CG1133	40605	1628865_at
CG13064	CG13064 gene product from transcript CG13064-RA	1.544	0.112	2.789	0.627	0.225	CG13064	2768963	1631865_at
ird5	immune response deficient 5	1.542	0	4.755	0.625	0.131	CG4201	44432	1625974_at
eyg	eyegone	1.538	1.138	1.897	0.621	0.327	CG10488	39419	1632742_at
Fas2	Fasciclin 2	1.537	0.234	2.588	0.621	0.24	CG3665	31364	1638956_at
Stat92E	Signal-transducer and activator of transcription protein at 92E	1.536	0.234	2.593	0.619	0.239	CG4257	42428	1635827_s_at
CG7506	CG7506 gene product from transcript CG7506-RA	1.536	0.342	2.393	0.62	0.259	CG7506	38857	1624837_at
CG9238	CG9238 gene product from transcript CG9238-RC	1.535	0.342	2.209	0.618	0.28	CG9238	39588	1632222_a_at
cue	cueball	1.534	0.342	2.261	0.617	0.273	CG12086	38174	1633400_at
RhoGEF64C	Rho guanine nucleotide exchange factor at 64C	1.534	0.342	2.193	0.618	0.282	CG32239	38578	1623087_at
corto	CG2530 gene product from transcript CG2530-RC	1.534	0.436	2.166	0.617	0.285	CG2530	40616	1636864_at
SLC5A11	Sodium/solute co-transporter-like 5A11	1.533	0	4.466	0.617	0.138	CG8451	34117	1625857_at
CG6028	CG6028 gene product from transcript CG6028-RA	1.532	0.112	2.807	0.615	0.219	CG6028	42589	1625465_a_at
CG16833	CG16833 gene product from transcript CG16833-RM	1.529	0	3.05	0.613	0.201	CG16833	47729	1631698_s_at
wb	wing blister	1.529	0	2.961	0.613	0.207	CG42677	43946	1626934_a_at
bbg	big bang	1.528	0.234	2.499	0.612	0.245	CG42230	39583	1636947_at
Edc3	Enhancer of decapping 3	1.528	0.436	2.004	0.612	0.305	CG6311	39957	1641685_at
PGRP-SB1	CG9681 gene product from transcript CG9681-RA	1.526	0.342	2.227	0.61	0.274	CG9681	39870	1636490_at
w	white	1.525	0	3.783	0.609	0.161	CG2759	31271	1624393_at
CG7231	CG7231 gene product from transcript CG7231-RE	1.522	0	3.2	0.605	0.189	CG7231	34086	1633333_a_at
pum	pumilio	1.516	0.436	2.113	0.601	0.284	CG9755	41094	1632418_s_at
fabp	fatty acid bindin protein	1.515	0.234	2.618	0.6	0.229	CG6783	3772232	1627014_a_at
CG3434	CG3434 gene product from transcript CG3434-RA	1.513	0.234	2.495	0.598	0.24	CG3434	39098	1623875_at
scf	supercoiling factor	1.512	0.234	2.591	0.596	0.23	CG9148	38145	1636762_a_at
CG42671	CG42671 gene product from transcript CG42671-RG	1.511	0	3.95	0.595	0.151	CG42671	39268	1634980_s_at
l(1)G0193	lethal (1) G0193	1.508	0	3.427	0.593	0.173	CG2206	31712	1626411_at
sls	sallimus	1.508	0.342	2.19	0.593	0.271	CG1915	44013	1635445_at
salr	spalt-related	1.506	0.342	2.298	0.591	0.257	CG4881	34568	1639732_s_at
tok	tolkin	1.503	0	3.284	0.588	0.179	CG6863	42944	1641053_s_at
CG2145	CG2145 gene product from transcript CG2145-RA	1.503	0.112	2.861	0.588	0.206	CG2145	32027	1632636_at
CG9485	CG9485 gene product from transcript CG9485-RF	1.501	0.234	2.466	0.586	0.238	CG9485	37435	1637538_s_at
Dtg	Dpp target gene	1.5	0	3.99	0.585	0.147	CG6234	41558	1640342_at
nxf2	nuclear RNA export factor 2	1.5	0.342	2.301	0.585	0.254	CG4118	39843	1629074_a_at
CG1738	CG1738 gene product from transcript CG1738-RA	0.666	0.436	-2.046	-0.587	0.287	CG1738	32075	1625320_at
CG6073	CG6073 gene product from transcript CG6073-RA	0.665	0	-3.679	-0.589	0.16	CG6073	43180	1633222_at
CG9503	CG9503 gene product from transcript CG9503-RA	0.665	0.234	-2.891	-0.589	0.204	CG9503	32424	1637182_at
Spt	Spitting Image	0.665	0.342	-2.263	-0.588	0.26	CG8247	35889	1627576_at
CG13044	CG13044 gene product from transcript CG13044-RA	0.665	0.436	-2.004	-0.589	0.294	CG13044	39795	1640181_at
CG5589	CG5589 gene product from transcript CG5589-RA	0.664	0.234	-2.639	-0.591	0.224	CG5589	39979	1630347_at
CG2124	CG2124 gene product from transcript CG2124-RA	0.664	0.436	-1.973	-0.592	0.3	CG2124	31989	1634206_at
Ada	Adenosine deaminase	0.663	0.342	-2.373	-0.593	0.25	CG11994	41092	1637806_at
CG7294	CG7294 gene product from transcript CG7294-RA	0.663	0.342	-2.366	-0.594	0.251	CG7294	34470	1631635_at
CG31075	CG31075 gene product from transcript CG31075-RA	0.663	1.138	-1.927	-0.593	0.307	CG31075	43244	1636764_at
CG32512	CG32512 gene product from transcript CG32512-RD	0.663	1.138	-1.8	-0.594	0.33	CG32512	33085	1637936_at
mms4	Methyl methanesulfonate sensitivity 4 ortholog (S. cerevisiae)	0.662	0.234	-2.898	-0.595	0.205	CG12936	36136	1625919_at
odd	odd skipped	0.662	0.342	-2.359	-0.594	0.252	CG3851	33583	1625850_at
Cht7	CG1869 gene product from transcript CG1869-RA	0.662	0.342	-2.325	-0.595	0.256	CG1869	38370	1639636_at
CG43370	CG43370 gene product from transcript CG43370-RD	0.662	0.436	-2.056	-0.596	0.29	CG43370	36982	1640213_at
Thor	CG8846 gene product from transcript CG8846-RA	0.661	0.234	-2.848	-0.596	0.209	CG8846	33569	1635900_at
CG34015	CG34015 gene product from transcript CG34015-RA	0.661	0.436	-2.124	-0.597	0.281	CG34015	3885570	1632373_s_at
kibra	kibra ortholog	0.661	0.436	-2.046	-0.598	0.292	CG33967	41783	1624053_at
nab	CG33545 gene product from transcript CG33545-RC	0.66	0.112	-3.117	-0.599	0.192	CG33545	3346237	1637139_at
CG6937	CG6937 gene product from transcript CG6937-RA	0.66	0.436	-1.966	-0.6	0.305	CG6937	42662	1635058_at
Non2	Novel nucleolar protein 2	0.659	0	-3.805	-0.602	0.158	CG1240	38341	1636036_at
ctrip	circadian trip	0.659	0.342	-2.547	-0.602	0.236	CG42574	40596	1624385_at
CG8209	CG8209 gene product from transcript CG8209-RA	0.656	0.342	-2.525	-0.609	0.241	CG8209	38888	1625389_at
elB	elbow B	0.656	0.436	-1.985	-0.608	0.306	CG4220	34844	1631207_at
dnt	doughnut on 2	0.655	0.234	-2.734	-0.61	0.223	CG17559	35207	1636380_at
mod(mdg4)	modifier of mdg4	0.653	0.342	-2.539	-0.615	0.242	CG32491	49228	1631500_at
CG7200	CG7200 gene product from transcript CG7200-RB	0.652	0.234	-2.675	-0.618	0.231	CG7200	35089	1628638_at
Kap-alpha3	karyopherin alpha3	0.65	0.234	-2.792	-0.622	0.223	CG9423	41158	1635566_s_at
IntS12	Integrator 12	0.649	0.112	-3.127	-0.624	0.2	CG5491	43227	1632206_at
CG10646	CG10646 gene product from transcript CG10646-RA	0.648	0	-3.223	-0.626	0.194	CG10646	39426	1624427_at
CG4424	CG4424 gene product from transcript CG4424-RA	0.648	0.234	-2.82	-0.626	0.222	CG4424	42390	1631642_at
Cap-D2	CAP-D2 condensin subunit	0.647	0.112	-2.943	-0.629	0.214	CG1911	43491	1625447_at
Tie	Tie-like receptor tyrosine kinase	0.646	0.436	-2.216	-0.63	0.284	CG7525	38559	1629129_at
Sr-CI	Scavenger receptor class C, type I	0.646	0.436	-2.199	-0.631	0.287	CG4099	33621	1631821_at
CG17032	CG17032 gene product from transcript CG17032-RA	0.645	0	-3.491	-0.633	0.181	CG17032	39736	1639353_at
cnir	cornichon related	0.645	1.138	-1.916	-0.632	0.33	CG17262	33520	1638047_at
CG33169	CG33169 gene product from transcript CG33169-RA	0.644	0.342	-2.582	-0.635	0.246	CG33169	40504	1641489_at
CG43320	CG43320 gene product from transcript CG43320-RA	0.643	0.342	-2.363	-0.636	0.269	CG43320	43329	1639448_at
CG7565	CG7565 gene product from transcript CG7565-RA	0.642	0	-3.513	-0.639	0.182	CG7565	38893	1625569_at
CG9628	CG9628 gene product from transcript CG9628-RA	0.642	0.234	-2.704	-0.639	0.236	CG9628	39593	1634238_a_at
hng1	hinge1	0.642	0.342	-2.557	-0.64	0.25	CG9437	37412	1624214_at
CG11377	CG11377 gene product from transcript CG11377-RA	0.641	0.112	-3.046	-0.641	0.21	CG11377	33166	1633661_at
CG12341	CG12341 gene product from transcript CG12341-RA	0.64	0	-3.236	-0.643	0.199	CG12341	36137	1623499_at
Pomp	CG9324 gene product from transcript CG9324-RA	0.64	0.234	-2.65	-0.643	0.243	CG9324	35342	1625879_at
scaf6	CG33522 gene product from transcript CG33522-RE	0.64	0.342	-2.525	-0.643	0.255	CG33522	3346235	1629438_at
CG5110	CG5110 gene product from transcript CG5110-RB	0.637	0	-3.917	-0.651	0.166	CG5110	35055	1641124_at
CG6739	CG6739 gene product from transcript CG6739-RB	0.637	0.436	-2.241	-0.651	0.291	CG6739	34037	1641423_at
sob	sister of odd and bowl	0.636	0	-3.807	-0.654	0.172	CG3242	33581	1634350_at
Mmp1	Matrix metalloproteinase 1	0.636	0	-3.428	-0.652	0.19	CG4859	37949	1625761_a_at
Rbf2	Retinoblastoma-family protein 2	0.635	0.342	-2.516	-0.655	0.26	CG5083	41941	1638806_at
Lsm11	CG12924 gene product from transcript CG12924-RA	0.635	0.436	-2.18	-0.656	0.301	CG12924	36013	1636121_at
CG4854	CG4854 gene product from transcript CG4854-RA	0.635	0.436	-2.086	-0.656	0.314	CG4854	42391	1632327_at
dve	defective proventriculus	0.634	0.342	-2.391	-0.658	0.275	CG5799	37546	1631542_a_at
WRNexo	WRN exonuclease	0.633	0	-3.574	-0.659	0.184	CG7670	42208	1628316_at
CG15084	CG15084 gene product from transcript CG15084-RA	0.633	0.436	-2.011	-0.659	0.328	CG15084	37178	1632748_at
CG16985	CG16985 gene product from transcript CG16985-RA	0.632	0.436	-2.157	-0.662	0.307	CG16985	38323	1633701_at
GstE11	Glutathione S transferase E11	0.632	0.436	-2.052	-0.663	0.323	CG5224	37128	1624800_at
CG1139	CG1139 gene product from transcript CG1139-RA	0.632	0.436	-1.989	-0.661	0.332	CG1139	38264	1636631_at
CG1750	CG1750 gene product from transcript CG1750-RA	0.63	0.342	-2.56	-0.668	0.261	CG1750	43699	1630878_a_at
uif	uninflatable	0.63	0.342	-2.528	-0.667	0.264	CG9138	33983	1638227_at
Syb	Synaptobrevin	0.629	0	-4.651	-0.668	0.144	CG12210	36080	1626835_at
CG12159	CG12159 gene product from transcript CG12159-RB	0.628	0.112	-3.018	-0.67	0.222	CG12159	35741	1627505_at
nahoda	CG12781 gene product from transcript CG12781-RC	0.628	0.234	-2.855	-0.67	0.235	CG12781	37641	1630476_s_at
CG13893	CG13893 gene product from transcript CG13893-RA	0.628	0.234	-2.789	-0.672	0.241	CG13893	38074	1636193_at
CG3649	CG3649 gene product from transcript CG3649-RB	0.628	0.342	-2.482	-0.671	0.27	CG3649	37626	1640390_at
CG10336	CG10336 gene product from transcript CG10336-RC	0.626	0	-3.479	-0.676	0.194	CG10336	35122	1623520_a_at
Tsp39D	Tetraspanin 39D	0.626	0.436	-2.063	-0.675	0.327	CG8666	35405	1627334_at
MED4	Mediator complex subunit 4	0.625	0.234	-2.641	-0.679	0.257	CG8609	38799	1641251_at
BHD	Birt-Hogg-Dube homolog	0.624	0.234	-2.597	-0.68	0.262	CG8616	38793	1623357_at
CG17333	CG17333 gene product from transcript CG17333-RA	0.624	0.342	-2.277	-0.681	0.299	CG17333	32013	1636351_at
lqfR	liquid facets-Related	0.623	0.234	-2.743	-0.683	0.249	CG42250	42632	1639568_at
CG6000	CG6000 gene product from transcript CG6000-RD	0.622	0	-3.583	-0.684	0.191	CG6000	42851	1625179_at
CG13690	CG13690 gene product from transcript CG13690-RA	0.621	0	-3.645	-0.688	0.189	CG13690	33213	1633171_at
CG3842	CG3842 gene product from transcript CG3842-RD	0.621	0	-3.455	-0.688	0.199	CG3842	31576	1633814_at
CG8800	CG8800 gene product from transcript CG8800-RA	0.621	1.138	-1.935	-0.688	0.355	CG8800	35962	1624820_at
zormin	CG33484 gene product from transcript CG33484-RK	0.62	0.234	-2.778	-0.69	0.248	CG33484	2769001	1636934_at
CG10959	CG10959 gene product from transcript CG10959-RA	0.62	0.436	-2.187	-0.689	0.315	CG10959	31743	1632913_at
CG8607	CG8607 gene product from transcript CG8607-RA	0.619	0.234	-2.746	-0.691	0.252	CG8607	38805	1628587_at
CG31950	CG31950 gene product from transcript CG31950-RB	0.619	0.342	-2.253	-0.693	0.307	CG31950	319043	1639522_at
CG8420	CG8420 gene product from transcript CG8420-RB	0.618	0.342	-2.569	-0.694	0.27	CG8420	41097	1625738_at
Cyp301a1	CG8587 gene product from transcript CG8587-RA	0.615	0.234	-2.899	-0.702	0.242	CG8587	36378	1634139_at
CG12863	CG12863 gene product from transcript CG12863-RA	0.612	0.234	-2.623	-0.708	0.27	CG12863	36623	1635428_at
mnd	minidiscs	0.611	0	-3.374	-0.712	0.211	CG3297	39625	1628947_s_at
CG8964	CG8964 gene product from transcript CG8964-RA	0.611	0.112	-2.979	-0.71	0.238	CG8964	36284	1626742_at
CG6610	CG6610 gene product from transcript CG6610-RA	0.611	0.234	-2.829	-0.71	0.251	CG6610	38693	1631853_at
CG10440	CG10440 gene product from transcript CG10440-RB	0.61	0	-3.745	-0.713	0.19	CG10440	37456	1626470_at
fwe	flower	0.609	0.436	-2.102	-0.715	0.34	CG6151	39720	1637808_a_at
CG31278	CG31278 gene product from transcript CG31278-RA	0.608	0.436	-2.047	-0.718	0.351	CG31278	41282	1633190_at
CG11788	CG11788 gene product from transcript CG11788-RA	0.607	0	-3.899	-0.72	0.185	CG11788	37295	1626286_at
CG13024	CG13024 gene product from transcript CG13024-RC	0.607	0	-3.727	-0.721	0.194	CG13024	39880	1633264_at
CG7322	CG7322 gene product from transcript CG7322-RA	0.607	0.112	-2.926	-0.719	0.246	CG7322	32880	1623769_at
Fancl	CG12812 gene product from transcript CG12812-RB	0.606	0.112	-2.973	-0.722	0.243	CG12812	41231	1637319_at
CG3857	CG3857 gene product from transcript CG3857-RA	0.605	0	-3.581	-0.726	0.203	CG3857	2768908	1638469_s_at
CG17211	CG17211 gene product from transcript CG17211-RA	0.605	0.234	-2.824	-0.726	0.257	CG17211	34639	1628689_at
Orc2	Origin recognition complex subunit 2	0.603	0	-3.793	-0.73	0.192	CG3041	41703	1635760_at
CG10359	CG10359 gene product from transcript CG10359-RE	0.602	0.112	-3.196	-0.732	0.229	CG10359	38434	1629857_at
CG9399	CG9399 gene product from transcript CG9399-RE	0.601	0.234	-2.881	-0.735	0.255	CG9399	41157	1638009_s_at
CG6726	CG6726 gene product from transcript CG6726-RC	0.6	0	-3.679	-0.736	0.2	CG6726	42728	1623849_s_at
CG7379	CG7379 gene product from transcript CG7379-RA	0.598	0.342	-2.579	-0.743	0.288	CG7379	42140	1638130_at
CG13894	CG13894 gene product from transcript CG13894-RA	0.596	0	-4.636	-0.748	0.161	CG13894	38086	1633656_at
CG5131	CG5131 gene product from transcript CG5131-RA	0.596	0.112	-3.062	-0.747	0.244	CG5131	35057	1638410_at
CG4686	CG4686 gene product from transcript CG4686-RA	0.595	0	-3.715	-0.75	0.202	CG4686	42361	1629695_at
htt	huntingtin	0.594	0	-3.262	-0.752	0.231	CG9995	43392	1641422_at
CG6951	CG6951 gene product from transcript CG6951-RB	0.593	0.112	-3.191	-0.754	0.236	CG6951	40222	1639552_s_at
CG5466	CG5466 gene product from transcript CG5466-RA	0.592	0.112	-3.133	-0.757	0.242	CG5466	42444	1633986_at
CG43163	CG43163 gene product from transcript CG43163-RC	0.591	0	-4.183	-0.759	0.181	CG43163	38966	1635732_at
CG2310	CG2310 gene product from transcript CG2310-RA	0.588	0	-3.958	-0.766	0.193	CG2310	43473	1632556_s_at
Reg-2	Rhythmically expressed gene 2	0.588	0	-3.546	-0.767	0.216	CG3200	38075	1641722_at
Esyt2	Extended synaptotagmin-like protein 2 ortholog (H. sapiens)	0.588	0.234	-2.665	-0.767	0.288	CG6643	42929	1629776_a_at
MED11	Mediator complex subunit 11	0.587	0	-4.417	-0.769	0.174	CG6884	40042	1637993_at
CG2100	CG2100 gene product from transcript CG2100-RB	0.587	0.112	-3.204	-0.769	0.24	CG2100	40707	1631223_at
Mmp1	Matrix metalloproteinase 1	0.586	0.112	-3.067	-0.77	0.251	CG4859	37949	1632204_at
CG9008	CG9008 gene product from transcript CG9008-RA	0.585	0	-3.709	-0.773	0.208	CG9008	34779	1632019_s_at
CG7974	CG7974 gene product from transcript CG7974-RB	0.584	0.112	-3.176	-0.776	0.244	CG7974	38207	1625060_at
Eip78C	Ecdysone-induced protein 78C	0.582	0.436	-2.246	-0.781	0.348	CG18023	40345	1640770_a_at
DNApol-alpha50	DNA polymerase alpha 50kD	0.579	0	-3.828	-0.79	0.206	CG7108	38942	1633854_at
CG7296	CG7296 gene product from transcript CG7296-RB	0.579	0	-3.384	-0.787	0.233	CG7296	34469	1624069_at
mirr	mirror	0.578	0.342	-2.369	-0.791	0.334	CG10601	39441	1635669_a_at
CG4662	CG4662 gene product from transcript CG4662-RB	0.577	0	-4.238	-0.794	0.187	CG4662	42357	1627462_a_at
ush	u-shaped	0.577	0	-3.606	-0.794	0.22	CG2762	33225	1632698_at
CG1698	CG1698 gene product from transcript CG1698-RA	0.573	0.112	-3.171	-0.803	0.253	CG1698	36006	1623083_at
GABA-B-R2	metabotropic GABA-B receptor subtype 2	0.572	1.138	-1.897	-0.805	0.425	CG6706	42561	1637420_a_at
Nox	NADPH oxidase	0.571	0	-3.896	-0.808	0.207	CG34399	5740310	1630014_at
ome	omega	0.569	0.112	-2.902	-0.812	0.28	CG42280	44297	1640918_at
Gpo-1	Glycerophosphate oxidase-1	0.561	0	-3.795	-0.835	0.22	CG8256	47611	1631474_s_at
Zmynd10	ZMYND10 homolog	0.558	0	-4.766	-0.841	0.176	CG11253	39481	1636602_at
TfAP-2	Transcription factor AP-2	0.558	0.234	-2.777	-0.841	0.303	CG7807	40398	1631372_a_at
Ctf4	CG13350 gene product from transcript CG13350-RA	0.556	0	-4.811	-0.847	0.176	CG13350	36551	1623830_at
Nop60B	Nucleolar protein at 60B	0.552	0	-3.958	-0.858	0.217	CG3333	37873	1628188_at
NetA	Netrin-A	0.552	0	-3.546	-0.858	0.242	CG18657	32398	1624408_at
CG13896	CG13896 gene product from transcript CG13896-RB	0.549	0.112	-3.156	-0.866	0.274	CG13896	38089	1625505_at
Kal1	Kallmann syndrome 1 ortholog	0.545	0	-4.268	-0.876	0.205	CG6173	42865	1628493_at
CG12964	CG12964 gene product from transcript CG12964-RB	0.545	0	-3.83	-0.877	0.229	CG12964	36714	1641509_at
LBR	Lamin B receptor	0.54	0	-3.397	-0.89	0.262	CG17952	37482	1641398_s_at
nyo	nyobe	0.538	0	-4.482	-0.896	0.2	CG1499	43716	1639776_s_at
ImpL2	Ecdysone-inducible gene L2	0.538	0	-4.084	-0.894	0.219	CG15009	38513	1636202_s_at
dmGlut	Dietary and metabolic glutamate transporter	0.538	0	-3.357	-0.895	0.266	CG5304	47253	1640405_at
CG6023	CG6023 gene product from transcript CG6023-RA	0.538	0	-3.345	-0.895	0.267	CG6023	32814	1640327_at
CG14132	CG14132 gene product from transcript CG14132-RB	0.537	0	-3.422	-0.897	0.262	CG14132	50290	1626812_at
Ance	Angiotensin converting enzyme	0.537	0.234	-2.641	-0.898	0.34	CG8827	34805	1632431_s_at
CG3608	CG3608 gene product from transcript CG3608-RA	0.535	0	-3.223	-0.903	0.28	CG3608	37938	1624029_at
CG10041	CG10041 gene product from transcript CG10041-RA	0.534	0	-4.038	-0.904	0.224	CG10041	41496	1624414_at
Tollo	CG6890 gene product from transcript CG6890-RA	0.533	0	-4.169	-0.908	0.218	CG6890	44497	1637481_at
CG9134	CG9134 gene product from transcript CG9134-RB	0.532	0	-5.808	-0.911	0.157	CG9134	38141	1627793_s_at
CG5645	CG5645 gene product from transcript CG5645-RA	0.53	0.436	-2.02	-0.915	0.453	CG5645	39382	1639302_at
wda	will decrease acetylation	0.525	0	-5.381	-0.931	0.173	CG4448	42750	1627455_at
Ssrp	Structure specific recognition protein	0.525	0	-4.6	-0.931	0.202	CG4817	37767	1624815_at
Dhap-at	Dihydroxyacetone phosphate acyltransferase	0.524	0.112	-2.925	-0.933	0.319	CG4625	53586	1632807_at
CG10237	CG10237 gene product from transcript CG10237-RD	0.523	0	-5.235	-0.934	0.178	CG10237	35222	1627106_a_at
CG16790	CG16790 gene product from transcript CG16790-RB	0.523	0	-3.968	-0.935	0.236	CG16790	41155	1639975_at
en	engrailed	0.519	0	-4.03	-0.946	0.235	CG9015	36240	1627445_s_at
CG42708	CG42708 gene product from transcript CG42708-RA	0.518	0	-3.844	-0.948	0.247	CG42708	36396	1634658_a_at
RFeSP	Rieske iron-sulfur protein	0.518	0.112	-3.049	-0.948	0.311	CG7361	44390	1641174_at
esg	escargot	0.518	0.234	-2.821	-0.948	0.336	CG3758	34903	1641639_at
Egfr	Epidermal growth factor receptor	0.514	0	-3.251	-0.961	0.296	CG10079	37455	1633948_a_at
CG5618	CG5618 gene product from transcript CG5618-RD	0.514	0.234	-2.788	-0.96	0.344	CG5618	40241	1623238_at
Cyp18a1	Cytochrome P450-18a1	0.513	0	-4.725	-0.962	0.204	CG6816	32858	1641022_a_at
CG33229	CG33229 gene product from transcript CG33229-RB	0.513	0	-4.218	-0.962	0.228	CG33229	2768996	1624535_at
udd	under-developed	0.513	0	-3.69	-0.963	0.261	CG18316	35781	1627116_at
CG12708	CG12708 gene product from transcript CG12708-RB	0.512	0	-3.992	-0.966	0.242	CG12708	32502	1628962_at
tkv	thickveins	0.509	0	-4.84	-0.975	0.201	CG14026	33753	1636221_a_at
c12.2	CG12149 gene product from transcript CG12149-RB	0.507	0	-4.464	-0.98	0.22	CG12149	53434	1639233_at
yellow-e2	CG17044 gene product from transcript CG17044-RB	0.507	0	-3.896	-0.981	0.252	CG17044	41652	1633841_at
Ahcy89E	Adenosylhomocysteinase 89E	0.501	0	-5.999	-0.998	0.166	CG8956	42043	1624017_at
fd96Ca	forkhead domain 96Ca	0.492	0	-3.672	-1.024	0.279	CG11921	43010	1631857_at
net	CG11450 gene product from transcript CG11450-RB	0.491	0	-3.241	-1.027	0.317	CG11450	45339	1627446_at
lbk	lambik	0.479	0	-4.853	-1.061	0.219	CG8434	36788	1632672_at
Mpc1	Mitochondrial pyruvate carrier	0.477	0	-4.534	-1.069	0.236	CG14290	42268	1633597_at
Lsd-1	Lipid storage droplet-1	0.476	0	-4.336	-1.071	0.247	CG10374	42810	1636510_a_at
CG15544	CG15544 gene product from transcript CG15544-RB	0.474	0	-5.093	-1.078	0.212	CG15544	43655	1641633_at
trio	CG18214 gene product from transcript CG18214-RA	0.474	0.234	-2.817	-1.076	0.382	CG18214	43974	1635047_s_at
CG18135	CG18135 gene product from transcript CG18135-RB	0.467	0	-3.606	-1.098	0.305	CG18135	40073	1626749_a_at
mirr	mirror	0.466	0	-3.732	-1.102	0.295	CG10601	39441	1639798_at
RpS19b	Ribosomal protein S19b	0.465	0	-4.061	-1.103	0.272	CG5338	42830	1634464_at
tsl	torso-like	0.464	0	-4.512	-1.109	0.246	CG6705	42564	1641143_s_at
Cyp18a1	Cytochrome P450-18a1	0.461	0	-4.32	-1.118	0.259	CG6816	32858	1631300_at
CG14191	CG14191 gene product from transcript CG14191-RA	0.449	0	-4.061	-1.155	0.284	CG14191	32893	1637963_at
kni	knirps	0.448	0	-4.258	-1.158	0.272	CG4717	40287	1629097_at
CHKov1	CG10618 gene product from transcript CG10618-RE	0.439	0	-3.349	-1.187	0.354	CG10618	43067	1624272_at
CG1969	CG1969 gene product from transcript CG1969-RG	0.437	0	-5.67	-1.195	0.211	CG1969	43504	1637778_a_at
CG5326	CG5326 gene product from transcript CG5326-RA	0.437	0	-4.272	-1.194	0.279	CG5326	42655	1623589_a_at
CG43394	CG43394 gene product from transcript CG43394-RC	0.434	0	-5.553	-1.205	0.217	CG43394	318843	1630100_at
Cpr47Ee	Cuticular protein 47Ee	0.434	0	-3.533	-1.205	0.341	CG13222	36193	1631631_at
RpS7	Ribosomal protein S7	0.427	1.138	-1.908	-1.228	0.644	CG1883	43594	1627181_at
pps	protein partner of snf	0.426	0	-7.007	-1.232	0.176	CG6525	41524	1630626_at
CG1969	CG1969 gene product from transcript CG1969-RG	0.426	0	-3.815	-1.231	0.323	CG1969	43504	1636543_a_at
CG8858	CG8858 gene product from transcript CG8858-RA	0.425	0	-7.743	-1.235	0.159	CG8858	36319	1636849_at
CG4382	CG4382 gene product from transcript CG4382-RB	0.424	0.234	-2.627	-1.239	0.472	CG4382	34279	1641098_at
CG12182	CG12182 gene product from transcript CG12182-RC	0.419	0	-4.329	-1.254	0.29	CG12182	38324	1626384_at
CG8768	CG8768 gene product from transcript CG8768-RA	0.41	0	-6.277	-1.286	0.205	CG8768	36400	1636431_at
Ptp99A	Protein tyrosine phosphatase 99A	0.407	0.234	-2.593	-1.296	0.5	CG11516	43469	1637204_at
sog	short gastrulation	0.398	0	-3.457	-1.329	0.385	CG9224	32498	1630142_at
B-H1	BarH1	0.392	0	-3.449	-1.35	0.391	CG5529	32724	1636203_at
cno	canoe	0.389	0	-3.614	-1.36	0.376	CG42312	40620	1632618_a_at
Ilp8	Insulin-like peptide 8	0.387	0.112	-2.986	-1.371	0.459	CG14059	39909	1625664_at
Gld	Glucose dehydrogenase	0.385	0	-4.697	-1.376	0.293	CG1152	40875	1626984_at
CG2016	CG2016 gene product from transcript CG2016-RB	0.382	0	-4.49	-1.388	0.309	CG2016	40612	1627499_at
CG32281	CG32281 gene product from transcript CG32281-RA	0.376	0	-4.914	-1.409	0.287	CG32281	317953	1632818_at
Pten	CG5671 gene product from transcript CG5671-RB	0.374	0.342	-2.384	-1.417	0.594	CG5671	43991	1630738_s_at
Irk1	Inwardly rectifying potassium channel 1	0.371	0	-6.207	-1.432	0.231	CG44159	42742	1627795_at
B-H2	BarH2	0.371	0.112	-3.039	-1.429	0.47	CG5488	32723	1640139_at
inv	invected	0.368	0	-5.235	-1.442	0.276	CG17835	36239	1623909_s_at
CG17018	CG17018 gene product from transcript CG17018-RE	0.351	0	-4.041	-1.51	0.374	CG17018	49895	1623825_s_at
ems	empty spiracles	0.349	0	-4.819	-1.52	0.315	CG2988	41697	1628289_at
Nelf-E	Negative elongation factor E	0.339	0	-8.895	-1.559	0.175	CG5994	38982	1639102_at
Sox15	Sox box protein 15	0.339	0	-5.793	-1.56	0.269	CG8404	36575	1633526_at
GstD10	Glutathione S transferase D10	0.339	0	-5.251	-1.56	0.297	CG18548	59240	1627890_at
CR32027	ncRNA	0.338	0	-5.571	-1.563	0.281	CR32027	12797935	1633520_at
Cpr12A	Cuticular protein 12A	0.335	0	-5.177	-1.577	0.305	CG15757	32309	1623060_at
CG6071	CG6071 gene product from transcript CG6071-RA	0.332	0	-6.903	-1.589	0.23	CG6071	39308	1623166_at
l(3)87Df	lethal (3) 87Df	0.325	0	-5.455	-1.621	0.297	CG7620	49762	1627171_at
CG7768	CG7768 gene product from transcript CG7768-RA	0.322	0.112	-3.189	-1.634	0.512	CG7768	39573	1631760_at
CG9747	CG9747 gene product from transcript CG9747-RB	0.317	0	-6.192	-1.657	0.268	CG9747	43591	1632106_at
Hus1-like	CG2525 gene product from transcript CG2525-RA	0.317	0	-5.455	-1.657	0.304	CG2525	40598	1627856_at
ebd2	earthbound 2	0.314	0	-7.427	-1.67	0.225	CG12972	40363	1630696_at
tey	teyrha-meyrha	0.314	0	-3.962	-1.672	0.422	CG8780	40146	1636272_at
CG7173	CG7173 gene product from transcript CG7173-RA	0.312	0	-6.963	-1.681	0.241	CG7173	40392	1631946_at
CG6701	CG6701 gene product from transcript CG6701-RD	0.303	0	-8.325	-1.722	0.207	CG6701	36550	1635737_at
yellow-e3	CG17045 gene product from transcript CG17045-RA	0.281	0	-6.624	-1.832	0.277	CG17045	41651	1630540_at
lox	lysyl oxidase-like	0.274	0	-9.183	-1.869	0.204	CG11335	43712	1629212_at
miple	CG1221 gene product from transcript CG1221-RC	0.272	0	-6.805	-1.88	0.276	CG1221	38047	1626667_at
os	outstretched	0.266	0	-7.731	-1.911	0.247	CG5993	32813	1633968_at
H2.0	Homeodomain protein 2.0	0.244	0	-6.241	-2.037	0.326	CG11607	33841	1633895_at
so	sine oculis	0.23	0	-10.928	-2.119	0.194	CG11121	35662	1641675_at
knrl	knirps-like	0.23	0	-4.594	-2.119	0.461	CG4761	40285	1626059_at
Poxn	Pox neuro	0.229	0	-6.037	-2.125	0.352	CG8246	36741	1632977_at
CG10863	CG10863 gene product from transcript CG10863-RA	0.226	0	-11.299	-2.146	0.19	CG10863	38463	1640451_at
SKIP	Shal K[+] channel interacting protein	0.226	0	-6.868	-2.143	0.312	CG31163	42601	1626457_s_at
CG13023	CG13023 gene product from transcript CG13023-RB	0.222	0	-6.818	-2.172	0.319	CG13023	39894	1633627_at
alphagamma-element:CR32865	ncRNA	0.22	0	-6.449	-2.186	0.339	CR32865	3772597	1634187_x_at
Cpr49Ah	Cuticular protein 49Ah	0.211	0	-8.945	-2.246	0.251	CG8515	36354	1633647_at
CG6912	CG6912 gene product from transcript CG6912-RA	0.207	0	-7.51	-2.274	0.303	CG6912	41820	1630065_at
shf	shifted	0.205	0	-9.29	-2.283	0.246	CG3135	31617	1635403_at
magu	CG2264 gene product from transcript CG2264-RA	0.193	0	-7.049	-2.37	0.336	CG2264	36048	1641530_s_at
t	tan	0.186	0	-8.159	-2.423	0.297	CG12120	31863	1638505_at
CG33099	CG33099 gene product from transcript CG33099-RA	0.185	0	-6.813	-2.432	0.357	CG33099	326254	1637063_at
l(2)03659	lethal (2) 03659	0.137	0	-11.876	-2.868	0.241	CG8799	47905	1637046_at
toy	twin of eyeless	0.136	0	-10.046	-2.876	0.286	CG11186	43833	1633512_at
CG5326	CG5326 gene product from transcript CG5326-RA	0.135	0	-11.125	-2.886	0.259	CG5326	42655	1629511_at
CR44101	ncRNA	0.115	0	-12.245	-3.115	0.254	CR44101	14462536	1628918_at
Hsc70-2	Heat shock protein cognate 2	0.108	0	-12.45	-3.214	0.258	CG7756	41609	1636055_at
CG32850	CG32850 gene product from transcript CG32850-RB	0.107	0	-8.015	-3.224	0.402	CG32850	318246	1636015_s_at
hh	hedgehog	0.098	0	-7.499	-3.346	0.446	CG4637	42737	1626527_at
eya	eyes absent	0.093	0	-10.806	-3.421	0.317	CG9554	33916	1623206_a_at
fd96Cb	forkhead domain 96Cb	0.092	0	-18.901	-3.446	0.182	CG11922	43011	1626948_at
Gr43a	Gustatory receptor 43a	0.076	0	-10.116	-3.717	0.367	CG1712	35655	1629589_at
CG32850	CG32850 gene product from transcript CG32850-RB	0.046	0	-7.711	-4.437	0.575	CG32850	318246	1641464_s_at
ana	anachronism	0.025	0	-6.365	-5.297	0.832	CG8084	35913	1630502_at
